# Supplementary material for: Targeting PLD3 Reverses the Immunosuppressive Niche by Reprogramming Tumor‐Associated Macrophages and Potentiates Antitumor Immunity
Source: Adv Sci (Weinh). 2026 May 21:e75730. Online ahead of print. doi: 10.1002/advs.75730 (PMC13335905; doi:10.1002/advs.75730)
Supplement: Supplementary file 2 — Supporting File 2: advs75730‐sup‐0002‐Data.zip. [file ADVS-9999-e75730-s001.zip]

Archive with 6 entries (5 files):
- advs75730-sup-0002-Data/
- advs75730-sup-0002-Data/Raw data.pdf
- advs75730-sup-0002-Data/supplemental 4D-DIA Protein Seq.csv
- advs75730-sup-0002-Data/supplemental CoIP-MS.csv
- advs75730-sup-0002-Data/supplemental PLD3+Macro Markers.csv
- advs75730-sup-0002-Data/supplemental RNA seq.csv
