# Supplementary material for: Targeting PLD3 Reverses the Immunosuppressive Niche by Reprogramming Tumor‐Associated Macrophages and Potentiates Antitumor Immunity
Source: Adv Sci (Weinh). 2026 May 21:e75730. Online ahead of print. doi: 10.1002/advs.75730 (PMC13335905; doi:10.1002/advs.75730)
Supplement: Supplementary file 2 — Supporting File 2: advs75730‐sup‐0002‐Data.zip. [file ADVS-9999-e75730-s001.zip › advs75730-sup-0002-Data/supplemental 4D-DIA Protein Seq.csv]

Gene	NC1(Pld3+/+ BMDM)	NC2(Pld3+/+ BMDM)	CKO1(Pld3-/- BMDM)	CKO2(Pld3-/- BMDM)	CKO/NC	pvalue
Rusc1	18.16390419	11.8074255	45.93301773	53.66265106	3.323031371	0.020041
2700097O09Rik	20.02343559	15.16279697	43.23152161	57.2741394	2.856391653	0.048055
Vamp4	47.43511581	25.09100342	101.2017746	93.05510712	2.678440316	0.036116
Coq6	39.47108078	46.88383102	119.0336838	104.5838623	2.589517393	0.013711
Cd74	95.87992859	153.5688171	265.433075	247.9347229	2.058009137	0.048418
Cox7a1	34.95285797	51.67768097	82.54767609	85.46669006	1.939435772	0.040870
Tyrobp	27.25034714	27.11004257	49.53527069	54.06495285	1.905803547	0.008365
Dnlz	23.3950634	24.61915779	44.99888229	45.75747681	1.890197463	0.001133
Lamp3	188.1589813	245.7761078	419.9924011	368.1644287	1.816301216	0.044682
Mtg1	26.30995178	25.88473511	47.00295258	47.14733887	1.80382903	0.000115
Arl6ip1	495.68927	661.1283569	1040.328247	980.8146362	1.747157751	0.038975
Fcgr4	206.6895447	235.6118622	392.5084839	337.1213379	1.6496213	0.044181
Atp6v1g1	1101.008545	1249.32373	2059.937988	1808.75	1.646017471	0.034985
Ppp2r5b	12.95582962	16.71041489	25.02018166	23.26216507	1.627517993	0.046186
Elovl1	77.89332581	73.79380035	115.7243729	128.5780182	1.610567734	0.020568
COA4	50.34623337	45.9552803	75.09722137	79.71653748	1.607594242	0.011657
Gtf2e2	53.56052399	52.8329277	83.82208252	85.49932098	1.59146452	0.000843
Dhrsx	83.7997818	77.00010681	126.7843246	123.4345474	1.556088591	0.007109
Plod3	148.528244	160.1875	228.4765472	251.5631256	1.554956889	0.022039
Ifit3b	497.8939819	603.7543945	835.3977661	859.1816406	1.538221671	0.031891
Clec4a2	177.3981628	198.773056	297.6882629	280.7806091	1.537780785	0.017670
Scarb1	48.86979675	53.04793167	71.29154968	82.3970871	1.507967644	0.048722
Cd38	148.3803406	170.1724243	245.1012115	233.0739899	1.501086332	0.023463
Mgst1	73.51793671	78.46339417	53.55350113	47.39025497	0.664185236	0.023143
ARAP3	137.5950623	123.3565674	86.60625458	86.65313721	0.663952136	0.025365
mKIAA0024	123.3300934	140.7363739	87.82975769	87.00003052	0.662067358	0.036083
Trappc4	178.55159	187.0765076	126.9533615	113.0283432	0.656354657	0.016470
Eed	188.5072937	171.9182434	108.9154663	127.0420609	0.654663732	0.036833
Wdr5	221.2746887	246.4125061	155.5530243	149.7532043	0.65280006	0.024324
Eps8	162.4470825	143.7610779	103.9422836	94.83287048	0.649150414	0.035462
Ndufa11	324.4316711	363.532196	206.7850952	239.6413574	0.648909738	0.041919
Pcna	607.8527222	585.6895752	414.7369385	358.527832	0.647873789	0.020049
Mrpl21	105.4929504	118.8500671	67.63695526	74.99971008	0.635797213	0.033123
Mtch2	783.8449707	823.9504395	561.6674805	459.2998047	0.635010698	0.033355
Plekho1	191.094635	179.8524323	130.5166016	104.4102325	0.633316327	0.041001
Tnks1bp1	47.40056229	40.13571167	27.67792892	26.5826416	0.619863836	0.045451
Dnajc9	58.43901825	68.6268692	39.06757355	39.50211334	0.618338159	0.041480
Exosc7	126.9048691	112.8964996	80.10415649	68.02555084	0.617718356	0.038383
Tlr5	141.7376404	150.8503723	91.66011047	88.87063599	0.617013475	0.007155
Ciao2b	320.2984924	300.3868713	203.0634918	178.7328949	0.615120654	0.016883
Smndc1	228.3693542	242.6725616	139.1855164	149.3161926	0.612475661	0.009094
Rps6kb2	95.61338043	98.89365387	65.14303589	49.14629364	0.587584557	0.039029
Cyld	20.1145916	20.15600204	13.167696	10.04055595	0.576307669	0.031993
Sidt2	80.34575653	76.77307892	46.71513748	42.86434937	0.570138434	0.005995
Slc7a8	113.6801224	110.9242401	66.81606293	60.58249283	0.567213185	0.004880
Rasal3	89.49772644	93.6036377	55.77511215	46.25814056	0.557250096	0.015957
Rab44	218.1963959	239.9407501	133.8664551	118.2769318	0.550366608	0.016455
Gvin3	99.27323151	107.0067368	55.20133972	57.17130661	0.544757919	0.007145
Uqcc4	24.76997948	22.42280769	12.88274479	12.75042152	0.54315856	0.011682
Try10	491.9027405	518.7844238	308.9083557	237.12146	0.540256011	0.026153
Irf9	105.6708603	106.3543854	52.86849213	59.33495331	0.529198516	0.004217
Trem2	105.0575714	112.1751251	65.36369324	49.37950516	0.528204088	0.027931
Cntrl	318.8843689	341.0312195	163.7505493	164.1262512	0.496846576	0.004421
Seh1l	109.9953842	102.2532578	54.10603333	48.84661484	0.485056805	0.007254
Rbm33	41.66946793	50.00664902	18.85652733	25.56599426	0.484559371	0.047654
Pold2	111.2546463	108.8959808	40.19278336	63.07745743	0.469089015	0.036628
Zfyve27	54.90533066	56.04912186	26.20455551	25.49802017	0.465980179	0.000514
Ncapg2	51.55405426	40.44386673	17.75118065	17.62496758	0.38453204	0.036416
Epb41	171.8526917	170.2379761	204.1485596	218.7623596	1.236253891	0.031537
Abi2	107.795311	103.6748123	78.00784302	83.63349152	0.764369605	0.019027
Speg	98.92807007	97.90647888	89.77506256	87.08703613	0.898531785	0.020107
Odr4	59.21247864	53.34977722	69.04452515	71.06950378	1.244769198	0.047127
Fcgr2b	1134.463013	1171.348633	878.2047729	970.2360229	0.801644314	0.043920
Nras	392.096344	357.5765686	298.5971375	292.1532288	0.788010819	0.045517
Nfu1	157.8021393	156.2628937	195.7218628	193.7286835	1.240031539	0.001114
Rab11fip5	329.4568787	349.1001892	402.0848389	400.7353516	1.183128477	0.024199
Tpmt	133.8776245	128.5153046	108.9829254	115.679039	0.856204339	0.048002
Lmnb2	624.7649536	561.3751831	798.7946777	761.5675049	1.315495644	0.036490
Trmt1l	201.2509003	182.7615509	139.8978424	123.5027313	0.685916753	0.039507
Myo7a	55.30147171	57.93478012	46.25897598	49.30794525	0.843960478	0.048255
Samd4b	59.76068115	60.13618851	65.82126617	67.85427094	1.114920994	0.021780
Rnf213	981.6598511	983.9442139	889.076416	918.9553223	0.919835164	0.034315
Tubgcp2	79.70510864	77.23631287	65.65450287	62.26210403	0.815059566	0.020263
OTTMUSPWKG00059391	758.6514282	736.3019409	662.8746948	671.5808105	0.892640221	0.021612
Lars2	92.38452911	91.18292236	102.897644	99.73646545	1.103867313	0.030049
Rtca	270.5265808	247.2326813	205.050705	203.6710815	0.78940507	0.042875
Pi4ka	161.2297668	172.5839081	122.8584747	105.7493286	0.684836544	0.036047
Tle5	232.8650665	254.6999207	182.2054138	194.6629181	0.772960204	0.047897
Rps12	4181.486816	4288.919434	4863.52002	4998.515625	1.164293111	0.015024
App	197.0100403	183.0848999	148.0935364	140.7593689	0.759949357	0.028488
Dop1b	59.82005692	61.19667816	47.46419144	44.64266586	0.761108431	0.011588
Nup155	274.0044861	288.7859497	231.3017273	230.1438446	0.819924332	0.020740
ARHGAP15	219.8144379	206.8528748	173.8000031	173.2601013	0.813420888	0.025543
Rnaset2b	210.8465729	202.3592377	160.193573	166.7543793	0.791247228	0.015117
Bin1	913.2527466	943.9382324	765.9268799	715.9495239	0.797912773	0.023557
Srsf7	1479.154785	1451.535278	1384.846436	1383.324585	0.94454581	0.027768
Fau	1073.954468	1089.402466	1529.103882	1657.859741	1.473156636	0.015674
Nadk2	133.897644	129.2993011	161.5788116	157.8013458	1.21346453	0.011034
Carm1	77.39835358	75.14569855	66.03928375	64.82849121	0.857901525	0.013636
Chtop	72.64797974	70.70841217	86.4601593	87.01259613	1.210080368	0.004454
Pogz	80.44413757	79.84185028	57.91941452	50.34632874	0.675453573	0.020669
Vps13c	629.4395752	644.2492676	513.3757324	511.7444763	0.804843518	0.003574
Prdm2	58.56725693	58.1983757	44.48499298	39.07247925	0.715599876	0.025665
Ndufb6	639.0838013	670.9666748	740.0461426	726.779541	1.11967112	0.045251
Upf2	274.471405	278.1387939	251.4021454	258.0283508	0.921862277	0.029412
Myef2	262.1363525	261.1059265	235.0332031	239.9375	0.907745269	0.010607
Hat1	81.93526459	91.83774567	65.31713867	62.29162979	0.734341704	0.046804
Padi2	62.03121567	63.37549973	51.56330109	50.11960983	0.810825087	0.006843
Rel	124.9505539	130.8762207	108.1081924	103.7788391	0.828244158	0.026780
Eml4	267.3561401	271.2064514	282.6398315	281.3543091	1.047221158	0.024543
Trappc11	295.0371094	316.7293701	229.1013641	240.5930328	0.767767461	0.028581
Cnnm4	54.74321365	59.57477951	80.65070343	83.70254517	1.437684865	0.012795
Fntb	82.04290009	72.9753952	98.54460907	101.1725845	1.288345954	0.041829
Gnpda2	105.9876785	98.54946136	70.04595947	77.10218048	0.71942015	0.030466
Hacl1	61.96688843	58.52852631	75.33516693	75.07939148	1.248301097	0.013021
Mrps17	205.394165	197.831665	170.5518799	157.0412445	0.812430901	0.039445
Aktip	31.86300278	30.36661339	45.95959473	44.0888176	1.447034674	0.007334
Slmap	66.36750793	64.27933502	72.42191315	73.95780945	1.120422961	0.026089
Dnajc13	483.0571594	477.7981567	457.8284607	459.8332214	0.955046683	0.016558
Ctc1	110.7575684	108.6687088	85.98605347	82.08975983	0.765978512	0.007331
Pcmt1	388.1006775	373.6864014	414.9269104	424.4450684	1.101845912	0.046162
Nae1	213.8262939	213.3693542	162.2016907	153.1847382	0.738271633	0.006457
Smad4	80.54885101	74.57957458	59.94764709	57.32014465	0.755940063	0.028416
Ifit3b	460.2877808	527.9907227	678.9016724	685.9750977	1.381064918	0.031153
Farsa	476.9435425	461.0991516	513.9753418	511.9578552	1.093695632	0.031475
Slc4a1ap	135.6467133	132.9295807	147.5963135	145.9676819	1.093037628	0.015695
Gfm2	99.02019501	104.1828537	119.4843521	120.553093	1.181268916	0.019878
Dlg1	70.80117798	70.81997681	85.27711487	93.67131042	1.26357129	0.047033
Fmr1	80.59264374	77.86340332	98.96055603	110.2063751	1.320031233	0.048331
Asap1	263.1343384	256.5248413	299.4431763	298.9668884	1.151543335	0.007006
Acbd5	93.17218018	103.2942047	123.3928833	132.5744019	1.302855373	0.048913
Akt1s1	71.41788483	72.45275116	85.38484192	84.89868164	1.183587758	0.001869
Mycbp2	34.29261398	33.12353516	47.68388367	49.71279907	1.444708486	0.006045
Ube2j1	123.1610718	112.3473511	147.5147705	141.4945068	1.227171724	0.049570
Ube2m	714.7926025	691.6244507	837.9262695	811.2478027	1.172606709	0.020536
Zfp830	28.00766373	26.74695969	20.62911415	17.66982079	0.699464859	0.036150
Pik3c2a	200.595871	206.5870667	172.1678467	155.508194	0.804739124	0.046177
Tacc1	143.272644	142.3169708	127.5883179	128.2005768	0.895651947	0.001447
Sash1	143.6784058	141.7457733	108.1619415	118.668869	0.794714769	0.031672
Guf1	66.00556183	66.85844421	42.98139954	50.91930771	0.706743008	0.039513
H2-D1	4031.513672	3961.5271	4433.223633	4440.058594	1.110125981	0.006321
Iigp1	42.53448868	47.30869293	60.52616501	58.92385101	1.329539024	0.027734
Hdac1	281.0671997	287.8711243	304.2165222	312.6022644	1.084157563	0.047288
Purb	423.2601318	430.0553589	499.1669617	508.3283386	1.180683242	0.005429
Ap3d1	451.2881165	444.6164856	379.9449463	395.4657288	0.865505851	0.019096
Prkag1	319.8562622	314.9504089	206.4165497	220.0309143	0.671775335	0.004789
Get3	963.8932495	969.2945557	850.3850098	786.2888184	0.846619156	0.043978
Copb2	1265.738281	1178.671997	1033.683594	994.0120239	0.829523438	0.048884
Pde6d	81.95346832	87.59835052	56.52125549	65.20252228	0.717914904	0.043818
Strn	596.6382446	593.7138672	559.2340088	571.5391235	0.949948441	0.042231
Hnrnpa2b1	3512.830566	3719.889648	4455.824219	4761.941895	1.274453572	0.032958
Stam2	80.43042755	86.01868439	108.7174988	118.7015228	1.366297597	0.033459
Zbtb7a	41.34111786	45.27054977	60.59589005	67.7257843	1.481574918	0.036048
Lancl1	153.3023834	147.6186523	120.6159592	129.2765503	0.830425526	0.038827
Calm1	1698.717407	1734.677979	1281.049927	1181.695679	0.717291581	0.011643
Cd14	2738.142578	2490.641357	3255.375244	3245.63501	1.243312084	0.035878
Cox5a	1202.837646	1254.977051	1431.075195	1409.583984	1.155766211	0.021017
Trim30a	111.977356	113.7512436	83.90632629	85.46233368	0.750319899	0.001748
Lgals3	12509.7959	12676.03711	14818.31152	14917.49805	1.180656187	0.001805
Ptma	1496.553345	1633.657104	1200.831177	1052.476196	0.719858108	0.049185
Sars1	2184.786621	2138.281494	1890.081543	1880.964844	0.872307881	0.007289
Man2a1	192.8565826	192.6600494	163.7503204	174.0432892	0.876210211	0.043520
Plaa	382.1629639	380.0594788	346.0170898	327.1517944	0.883165919	0.042556
Scp2	521.5969849	491.9608765	712.0263672	674.2011108	1.3676846	0.016222
Ptpn11	199.273056	194.3994598	221.2582397	224.0761719	1.131230639	0.011667
Rab23	121.2773514	109.8967743	81.82958221	76.70885468	0.685796632	0.028273
Por	1085.032593	989.553772	1267.508301	1263.073853	1.219800822	0.041238
Acadm	526.4994507	574.612854	696.1757813	737.6934814	1.302200744	0.034592
Rpl36	1280.246338	1443.025391	1801.878174	1917.196533	1.3656642	0.037867
Rab2a	462.4066162	459.4286499	489.7944336	479.7445679	1.051748655	0.045043
Pdcd5	189.1359863	197.2803955	142.6124268	146.8131409	0.748999218	0.008809
Vps33b	175.5242004	175.913147	188.8958435	189.2389526	1.075966453	0.000377
Cdc42	2145.64502	2187.564697	2478.808838	2448.571045	1.137120104	0.007483
Rpl37a	885.5060425	987.4038696	681.682373	703.5281372	0.739603385	0.042754
Rps13	2938.555176	3119.373779	3556.417969	3680.149902	1.194561363	0.032862
Pafah1b1	1019.784058	1021.772705	654.7653809	731.684021	0.679113815	0.013516
Mapk1	954.0229492	967.1297607	1039.101318	1020.095215	1.071854685	0.026850
Crnkl1	139.2272797	143.8247833	125.4604111	119.8734589	0.866744681	0.034884
Rala	175.7498322	172.0386963	205.3551178	204.1959534	1.177586486	0.003939
Prkacb	578.8475342	577.2703857	466.6538086	472.9379578	0.812712743	0.000894
Sptlc2	306.9366455	301.012146	244.7233582	245.554657	0.806446237	0.002575
Cdk2	748.7633057	697.4718628	563.571106	596.0748901	0.801837779	0.042081
Anxa4	3077.599121	3173.314697	4314.628906	4001.737793	1.330424149	0.024189
Polr2c	227.3157043	228.583374	197.9813995	199.1649323	0.871127736	0.000870
Soat1	626.8445435	608.7386475	545.6804199	562.2875977	0.896716648	0.035124
Lgals3bp	4234.816895	4431.20752	3862.290771	3885.904541	0.894088793	0.043442
Rab32	274.9072266	273.6138916	220.8765717	238.0173798	0.836602158	0.034871
Eif4b	319.420929	340.6597595	434.1384277	411.4341736	1.281013997	0.026961
Cops7b	122.6251907	124.8749847	110.7805634	114.4896545	0.910182053	0.036036
Mad1l1	50.16054153	52.62428284	66.51053619	63.22543335	1.262209381	0.022436
Rcn2	352.9296265	356.9685669	296.541748	276.4460449	0.807140796	0.021688
Etf1	469.7737122	484.7234192	398.9920349	396.8696899	0.833802113	0.008939
Dars1	769.3790283	800.020813	651.2427979	681.9550781	0.849495355	0.032119
Nup62	527.5303345	527.2713013	460.8163757	476.4794006	0.888599093	0.017312
Cdc16	155.9227448	144.4354095	123.0757446	118.0275726	0.8027194	0.042034
Dnaja3	150.5157623	150.3032379	206.9881592	191.8731537	1.325917952	0.022957
Psmd2	786.6254883	779.697998	847.9680786	880.6033936	1.103585235	0.039777
Cwc27	93.49770355	99.64299774	115.5970993	122.2618408	1.231531927	0.038726
Gpat4	49.78132629	50.59338379	63.80561066	62.44303894	1.257773492	0.003737
Nelfcd	116.1504364	114.9880753	131.9345245	139.1941833	1.17301399	0.032178
Vat1	4765.566895	4977.691895	5785.693359	5506.024414	1.158926189	0.047737
Snx9	351.143219	342.2340088	393.0266113	381.672699	1.11728404	0.030081
Rab35	784.5391846	756.4451904	527.4564819	527.9107056	0.684865599	0.003331
Ddb1	405.1889954	420.8309937	345.0731812	356.0602112	0.848809232	0.022635
Psmd12	1197.448608	1167.573364	927.4898682	966.7236938	0.800928526	0.010794
Tram1	810.0114746	814.7404785	585.5098877	563.0031738	0.706885171	0.002324
Trmt10c	59.97455978	58.46992493	49.20214844	49.66316605	0.834697493	0.006398
Prmt1	319.0960388	313.3925781	252.0729218	260.2210388	0.809965503	0.006778
Ppp1r12c	151.3885193	154.5579529	195.9299774	182.2403717	1.236067036	0.035831
Rdh14	47.10055542	40.23420334	66.42085266	62.46688843	1.475789742	0.034490
Ndufb4	162.0066528	164.3270264	195.5368347	195.4967499	1.198263034	0.001284
Sf3a3	495.4613953	510.1794128	575.977417	558.4839478	1.128097981	0.030081
Use1	131.9361877	128.1708679	120.7326508	121.6758423	0.931956622	0.044887
Hint2	327.4186096	322.4816589	374.0449829	358.9141846	1.127802531	0.034813
Igf2bp2	88.59281921	73.71086121	114.6311264	118.7534332	1.437949891	0.044099
Skp1	237.3095551	254.153244	185.9602509	157.4512024	0.698753708	0.046558
9930111J21Rik1	343.0758667	336.6298828	317.678009	308.3120728	0.920972174	0.042000
Bloc1s6	69.28126526	68.48428345	88.87529755	82.47940063	1.243813855	0.034905
Abcb7	382.3522949	380.4795227	336.0978699	311.9622192	0.849545174	0.041725
Gbp3	188.4757233	186.530014	223.1300659	219.708786	1.180885538	0.003350
Ddx19a	498.8816528	512.057251	428.4990234	411.0666504	0.830481121	0.015872
Cbx5	154.7087097	152.0786896	127.4389725	114.8630905	0.789804482	0.037478
Nnt	240.424942	247.1749573	365.6389771	358.9086304	1.485947	0.001614
Cd180	2096.029541	2247.09668	2803.597656	2749.138428	1.278511331	0.017172
Supt6h	173.6862793	172.7257233	136.4136353	131.776474	0.774194044	0.003645
Tpp2	1502.55896	1454.059082	1316.297729	1283.958862	0.879469906	0.025729
Gpd2	657.8901367	657.4974365	799.7892456	775.6207886	1.19767745	0.008531
Vcl	1100.34668	1159.966919	952.3928833	931.0554199	0.83326858	0.027091
mKIAA0224	164.8416138	166.3291473	135.5417023	119.0167007	0.768662071	0.043841
Ifit2	854.2612915	874.8580322	1281.915405	1227.341309	1.451176145	0.005544
Mcm3ap	58.08947372	58.19129562	40.54040146	38.51699829	0.6798837	0.002949
Gsn	6158.288574	6143.192383	6675.464844	6645.106934	1.082842938	0.001105
Tbl1xr1	352.6609497	353.8404846	308.2253723	297.9253235	0.857961026	0.010505
	84.72092438	80.40470123	66.89385223	65.11022949	0.799416088	0.019308
Cyp20a1	335.7919006	337.2746582	307.210022	307.6912842	0.913581722	0.000718
Sfxn5	77.58004761	75.23942566	95.42977905	101.4744263	1.28847588	0.020943
Ppa1	478.186615	473.2496033	533.8344116	516.5682373	1.104017935	0.031385
Mrpl22	106.9357529	98.35045624	65.39537048	71.96736145	0.669127909	0.024414
Txnl4b	58.55923462	61.97966766	41.89886093	47.1364212	0.738643545	0.037239
	61.56102753	60.51024246	69.10597229	67.94764709	1.122734444	0.010721
Lpcat2	460.9521484	439.9768982	312.1033936	306.4440613	0.686566225	0.005867
Eogt	171.9076233	170.603363	152.9257965	155.4649048	0.900381925	0.006926
Efl1	181.3249664	185.1852417	151.7644958	152.6281738	0.830516212	0.004031
Heatr5b	116.0074463	113.2261505	127.4625473	126.4879684	1.107824155	0.013921
Dis3l2	155.4936676	159.6419678	171.3818512	170.7698364	1.085728332	0.023254
Rmnd1	68.21611786	74.59247589	51.92013168	55.07905579	0.74924894	0.037294
Copa	999.9793701	1031.145264	926.6148682	918.3648682	0.908353779	0.028711
Gmds	413.2573853	419.7228699	298.4030151	312.3776855	0.733247513	0.004768
Nckap1l	1086.461426	1040.511597	933.0024414	950.3119507	0.885443479	0.038293
Sash3	413.8174133	410.4334717	327.4310608	299.1799011	0.760218731	0.020103
Abca9	38.04553986	39.80905533	57.6754303	56.61454391	1.467992659	0.003175
Acat1	401.215271	406.4259949	484.1878357	509.1191101	1.229886322	0.018304
Flad1	68.20304871	67.38007355	106.3425674	91.89880371	1.462139003	0.049394
Utp6	95.05671692	91.75967407	76.62916565	80.9387207	0.843437161	0.032736
Tapbpl	124.1094055	131.7275085	161.7248535	152.4322815	1.227958585	0.039926
Isoc1	767.3880005	734.3391724	568.0910034	560.4542847	0.751498214	0.008161
Elp2	50.96395874	54.02858353	42.77256012	38.30621719	0.77223368	0.047667
Themis2	419.1612549	407.4901733	457.7923889	470.5910034	1.123065128	0.027786
Acaa1a	2575.989746	2382.092529	3143.434814	3003.381104	1.23975674	0.038183
Thumpd1	74.07035065	75.65305328	82.74645996	87.06206512	1.134148173	0.048591
Rragc	829.4417114	792.8308105	544.4550781	618.2224121	0.716696778	0.030639
Gstt3	273.3504028	265.5415955	220.2835846	219.6618042	0.816388794	0.006209
Park7	673.0996094	624.852417	793.8419189	793.1273804	1.222671768	0.026760
Atp5mg	2133.624268	2024.41748	2570.330078	2742.164307	1.277643349	0.029723
Mrpl15	162.7491913	166.921051	193.0102997	200.6897583	1.194223826	0.018125
Zmat2	66.40226746	61.10416794	49.50314331	43.86691284	0.732277205	0.047705
Ndufb7	660.367981	608.4752808	493.3727112	436.4560547	0.732816096	0.047936
Ociad1	183.4472961	197.3549347	255.6880646	262.0421753	1.359577749	0.012241
Tars1	1017.874512	1004.650391	819.4987183	834.6487427	0.817862593	0.002967
Pyurf	93.07875824	90.73815918	112.9143982	122.0532379	1.278269919	0.032372
Sec13	403.5652466	397.4090271	322.0462341	323.8227844	0.806354261	0.001702
Chordc1	490.9558105	521.6115723	400.4803162	408.8215637	0.799257307	0.023569
Slc25a22	271.3158569	271.3685303	302.1256409	292.5588989	1.095820248	0.032221
Ifi35	335.6647034	382.0466309	482.5582581	528.2420654	1.408366115	0.045964
Pycr3	182.9747772	190.6070862	247.2472534	251.4922333	1.335020609	0.004834
Atp5pd	1744.879639	1828.197754	2360.567139	2380.260254	1.326819117	0.005332
Aldh6a1	173.4553223	184.2163391	215.9882202	220.8195953	1.221253632	0.021504
Stx12	668.7423096	662.2976074	843.4822998	896.6688843	1.307362132	0.016721
Pygl	513.2107544	533.8045044	448.6100159	422.1856689	0.831693404	0.034294
Dync1h1	1745.329712	1769.908569	1635.912476	1635.064087	0.930513468	0.009986
Dmap1	64.01093292	64.26461029	49.54957962	46.36500549	0.747723087	0.009605
Thap11	74.31642914	72.02294159	83.18140411	83.02494812	1.135759648	0.013126
Nudt5	466.6769104	422.1766052	328.9983521	327.047821	0.738081317	0.034712
Acot2	250.1208191	271.4118958	356.6454163	330.0048828	1.316600626	0.040109
Actr10	362.7575684	367.0105286	334.7010193	341.1199951	0.926076403	0.019771
Nubp1	101.8229294	90.76888275	119.8503571	120.6654129	1.248836943	0.049550
Rlim	29.59236908	26.34006119	40.71646881	40.10066986	1.444906618	0.017237
Uchl5	617.2398682	631.2366943	534.6017456	549.1525269	0.868061368	0.014693
Nup160	339.4026184	301.6329346	234.3583984	222.6477966	0.712918641	0.043202
Mecp2	54.01715088	54.45977783	66.69058228	73.87429047	1.295804319	0.046806
CYTB	92.65530396	123.8513107	105.6250305	87.85921478	0.89366436	0.587016
ND4	220.8780975	168.7192993	125.6455765	152.472641	0.713860564	0.197723
ATP8	165.2022552	254.4099274	308.7286987	284.0536499	1.412690988	0.202257
ND1	81.4041748	54.49263	61.58406448	54.05361938	0.850922757	0.543823
ND5	150.9657745	101.7721786	62.58512497	65.57376099	0.507082076	0.127298
COX1	699.9622803	973.1120605	859.5528564	615.1870117	0.881455075	0.642619
ND3	129.4351807	259.9951477	177.9895935	193.8460693	0.954819478	0.905824
COX2	2223.937256	1806.416382	2094.710938	2055.743408	1.02979905	0.801509
Magohb	529.5476074	655.5145264	763.6928711	555.9146729	1.113534477	0.635406
Cask	96.65068054	78.34471893	79.81589508	97.36956024	1.012514934	0.939054
Rgl2	66.30987549	68.4333725	74.46981812	64.56151581	1.031824125	0.713333
Rxrb	19.76290131	13.00788021	17.51698685	10.72385597	0.861768976	0.682899
Daxx	232.3000946	194.6652985	218.2414398	118.872879	0.789558883	0.486810
Tap1	696.699707	714.8806763	642.9206543	686.661438	0.941910293	0.225580
Rab11b	1637.32666	2022.501465	1988.546021	1835.465698	1.044861012	0.730282
Wdr46	194.5312042	150.9872437	154.6039734	294.8355713	1.300768591	0.552470
Ring1	71.33344269	42.8489418	40.57139587	49.22524261	0.786431628	0.498789
Ndufa7	56.85832214	140.7203979	159.5572357	111.8510437	1.373671614	0.524109
Vps52	329.9313354	331.0410461	315.3528137	418.9389954	1.110926613	0.552451
Tapbp	1432.647827	1538.807861	1542.922607	1752.191895	1.108922645	0.301788
Slc39a7	80.80671692	82.56441498	116.6345901	139.7061615	1.56907006	0.056723
Psmb8	229.8372345	225.2897034	258.6374817	201.2554169	1.010471717	0.941554
Pml	262.02771	250.0421448	302.7450256	221.3081818	1.023401793	0.897600
Alg11	66.9020462	68.17871857	49.40245056	69.49424744	0.880189701	0.505826
Lyz2	7252.879883	9683.321289	5601.552246	3895.154785	0.560734189	0.129176
Taf9	87.98938751	83.07684326	94.82400513	112.1614075	1.20997237	0.184418
Cdv3	410.4700012	334.6167297	332.4300842	412.2988281	0.999519762	0.997703
Eloc	770.1046143	1218.399292	860.4588623	867.6369629	0.869043214	0.620096
Agfg1	542.3740234	579.0591431	435.7428894	591.8062134	0.91628207	0.617412
Ktn1	140.2949524	124.5748062	139.7447662	118.7787323	0.976040073	0.831211
Clasp1	117.2255783	96.07074738	99.96945953	114.4987183	1.00549401	0.967729
Trip12	589.5343628	568.4631348	487.4917297	604.4102783	0.942922597	0.633911
Atg9a	48.30227661	42.47113037	37.10476303	43.80740356	0.891364214	0.382585
Wdfy1	16.70283318	20.33745384	26.88306427	31.54525566	1.57742622	0.068624
Ly6e	302.6130371	285.6994019	265.6360168	187.8044891	0.770747779	0.232468
Pign	136.0854034	93.6734848	115.178627	100.8463593	0.94022472	0.788005
Morf4l1	159.5138855	114.549469	144.608551	158.699646	1.106708329	0.598139
Edem3	72.01190186	43.45524597	58.27037811	53.15917587	0.965032532	0.902060
Xrn1	127.218605	100.7625122	95.4540329	121.9697113	0.953691897	0.804542
Sgk3	74.78630066	90.9752121	95.51110077	100.3849258	1.181794395	0.216627
Bzw1	332.4375305	309.6142273	312.3338013	307.1672363	0.964877099	0.436888
Stk16	39.41144943	68.47532654	65.96208191	49.06101608	1.066146402	0.851572
Casp8	723.1709595	662.680542	610.6055908	609.8536377	0.880656569	0.111794
Ly96	47.64993668	45.87432098	100.6366882	35.71173859	1.457893708	0.577440
Fn1	48.21601868	78.48924255	46.04180527	21.23783302	0.530993249	0.268234
Dap	246.7072906	225.7142334	219.1424561	212.2852478	0.91322618	0.204559
Nudt16	250.2621307	323.4178467	326.8218689	314.8955078	1.118598177	0.455563
Faim	54.92316055	100.6154938	79.87237549	62.33020401	0.914258775	0.810810
Bclaf1	94.74106598	68.15894318	53.46640778	59.20556641	0.6916634	0.206019
Nucks1	207.2285004	211.1063995	320.875824	133.138855	1.085289989	0.866838
Col6a3	20.92520905	49.43238449	34.73469162	18.38223839	0.754956606	0.652208
Sh3bgrl2	313.4698486	226.456955	231.2555542	184.8095245	0.77059534	0.336019
Pigx	165.5608673	89.65688324	137.0270386	122.1119461	1.015364269	0.964179
Dst	97.01581573	112.155838	96.98672485	91.56925201	0.901441345	0.328357
Stat1	2752.251709	2868.928467	3017.278564	2992.070801	1.06905475	0.082968
Gcdh	139.7330933	112.3031845	143.6805267	134.5488129	1.10392576	0.460556
Slc25a35	52.12652588	48.43811417	40.66462708	44.86967468	0.850540525	0.115073
Prrc2c	296.0119629	225.6759491	238.4161072	317.453125	1.065520629	0.777293
Afg2a	89.83708191	91.11289978	90.25884247	102.20755	1.063644167	0.439008
Pitpnc1	145.5025024	154.5180817	167.1770935	270.5964355	1.45914498	0.315750
Actr5	39.06713486	37.3092804	53.34404373	66.73461914	1.572195585	0.083688
S100a13	335.1478271	348.7681885	369.5601807	502.0437317	1.274431206	0.294135
Swi5	139.13414	82.49015045	80.6175766	111.3914261	0.866371652	0.691041
Tuba4a	607.8399048	825.5241699	766.3638306	493.7766418	0.879148916	0.668702
Tdrd7	194.4105377	197.6726685	160.4828949	175.5956268	0.857161226	0.068475
Ralgapa2	116.6941528	138.4939575	93.82660675	99.44324493	0.75736229	0.110670
Camsap1	34.65402985	38.22014999	31.82362938	35.06899261	0.91791938	0.340565
Otud6b	109.0675354	168.951889	103.2688141	98.64207458	0.726247416	0.332679
Nudcd3	121.6411896	99.77341461	96.06937408	113.5246429	0.946613336	0.713771
Krtcap2	132.8170166	121.653038	90.82458496	135.169632	0.88809749	0.597013
Atg7	797.9404297	843.9455566	684.5095215	578.4191284	0.769193879	0.081843
Surf1	52.1415596	69.83365631	62.15030289	54.18728256	0.953780525	0.798736
Tmco1	750.6262207	694.4928589	675.3204956	749.9448242	0.986261506	0.851330
Cr1l	232.4545593	156.6718597	213.8258209	185.3986359	1.025950532	0.912122
Adrm1b	481.0624695	664.4128418	460.4274597	396.2187805	0.747852208	0.275438
Usp4	1128.0625	1169.115601	1067.828613	1231.299683	1.000848953	0.991819
Slamf7	131.9097137	91.52920532	143.8605499	131.6295166	1.232954705	0.342634
Cnih4	1066.67395	1189.422363	1237.328735	1105.749023	1.038553959	0.676572
Rab3gap2	722.5892334	625.6310425	579.8964233	649.076355	0.911551918	0.422200
Txndc9	66.28921509	104.1049271	91.06798553	136.876709	1.337749594	0.434827
Utp25	82.71585083	79.2363739	65.69996643	95.35952759	0.994487691	0.978866
Cryzl2	136.0498047	90.79431915	111.6817856	86.62177277	0.874184242	0.636557
Usp19	110.2714005	110.8364334	119.9347229	110.7620544	1.043367724	0.406302
Tbc1d8	23.05981064	28.63225365	8.158639908	21.90944481	0.581676997	0.282332
Trbv21	10.25325012	22.83767319	5.457172394	17.72819138	0.700656296	0.629815
Atp6v1h	1892.133057	2205.654785	1811.115479	1741.443481	0.866945556	0.231672
Rpl31	2466.94873	2311.759277	2373.200928	2888.177979	1.101004476	0.464209
Prkar2a	144.8728638	192.9092255	200.985672	264.5419922	1.378189309	0.250017
Ntmt1	48.64618301	54.04756165	82.19928741	40.72835922	1.197031494	0.676307
Traf5	33.47169113	28.26442719	22.4718399	59.57269287	1.328955156	0.642090
Mbnl1	752.5531616	765.4796143	644.3353271	797.8231812	0.950018031	0.671068
Lrba	63.51221466	86.33313751	83.21126556	60.24580002	0.957367469	0.861816
Cept1	1653.82019	1602.228149	1543.449463	1629.922852	0.974608477	0.497909
Cyb561d2	32.0412178	59.18735123	67.07880402	72.00119781	1.524522453	0.224975
Snw1	129.9306793	144.7823029	144.1154175	193.6247406	1.229429186	0.346997
Ighmbp2	61.59121323	38.26741028	34.85903168	59.92803955	0.949212676	0.895838
Uck2	61.47494888	63.4294548	73.43812561	58.07708359	1.052926921	0.711003
Kpna4	683.7921143	654.5133667	653.3197632	578.3637085	0.920330589	0.316295
AB124611	38.98745346	48.0971756	41.30122375	148.069519	2.174559906	0.440544
Agbl2	41.67025375	36.89976501	46.28464508	38.57082748	1.07999812	0.559960
Fcgr3	89.73477173	33.94636917	21.9667244	15.55463886	0.303371743	0.264703
Itgav	81.84854126	92.64810181	86.77225494	96.83483887	1.052209891	0.600008
Adgrl2	87.42340088	99.13871765	140.4894867	96.82896423	1.272061299	0.378202
Anapc5	96.31021118	81.4453125	66.54491425	52.04880524	0.667173188	0.104259
Usp30	22.29925728	8.544267654	24.88422966	43.79821396	2.226802668	0.247076
Slc35a3	129.2621155	103.0809402	118.6161423	108.7694397	0.978663129	0.875651
Abhd4	109.440834	79.7155838	92.25938416	36.38931656	0.680118085	0.439918
Gbp6	280.589325	317.5364685	376.0827026	279.6246033	1.096269904	0.633277
Rps27	945.6695557	798.7188721	514.635498	960.7088013	0.845765929	0.624562
Ankrd17	100.9129791	105.2154846	101.4626465	123.8476868	1.09305784	0.488647
Tdrkh	26.56373024	50.97241592	31.60495377	39.76667404	0.920494909	0.833013
Antxr2	136.4317932	65.80990601	90.08773804	57.84251404	0.731452775	0.556610
Ube2d3	768.8468018	980.447998	783.4370728	704.4142456	0.850543498	0.366636
Stard3nl	126.9944916	104.8848419	108.0432968	119.0572128	0.979390902	0.864461
Ankib1	89.70431519	48.62163162	29.12898254	30.38641357	0.430254753	0.195217
Sh3glb1	615.6734009	691.1196899	752.6340332	662.8988037	1.083211142	0.451574
Atp11b	311.8482361	119.90168	115.4344788	102.7252502	0.505291885	0.382467
Khdc4	53.68780136	52.19864655	61.04739761	73.83868408	1.273874838	0.153146
Slc35f6	259.7314148	168.9240875	193.1433411	256.6114807	1.049222089	0.866539
Crip1	476.6176147	470.643219	534.6171875	571.2576904	1.167444951	0.050655
Fxr1	197.9971008	273.0910034	269.3042908	253.9129181	1.110656805	0.566634
Lrrfip2	239.1630096	200.4507446	239.6631012	184.8618774	0.965677198	0.842956
Dnajb6	21.81153107	17.59016418	26.27517128	31.601017	1.468875588	0.112865
Camkk2	187.8722076	202.5093384	172.8087769	171.5935669	0.882219837	0.088677
Arpc1a	203.5293884	122.2033844	150.550766	90.38310242	0.739667263	0.490115
Ints3	136.1432037	109.6676712	113.5733032	134.0437164	1.007347701	0.961866
Frrs1	134.0144958	260.9138489	241.2586365	91.44068146	0.842429576	0.781309
Nbeal2	250.7735901	239.4821777	203.4109802	218.3075104	0.860200977	0.066994
Atg4a-ps	83.70742798	67.18679047	63.48550034	40.94227982	0.692059518	0.238295
Rufy3	206.4219666	188.8714905	157.2323608	215.6703796	0.943356724	0.748837
Rnf115	59.72231293	72.50478363	47.17863083	43.00183105	0.682011965	0.088865
Rprd2	93.78440094	65.80038452	56.28284073	76.8609848	0.83431403	0.526042
Fubp1	187.0057983	228.9254761	198.8459167	267.0629578	1.120158313	0.596211
Gpn3	65.10655212	35.38624191	28.59098053	19.77913284	0.481329172	0.234703
Crybg1	55.76940536	49.96396255	55.15621567	57.40888596	1.064612845	0.387055
Foxk1	152.1508179	229.411911	157.6122894	143.4468231	0.789016038	0.413190
Rap1gds1	123.4415131	87.59234619	134.0961609	108.4605331	1.149373351	0.548677
S100a4	13832.6748	12472.16602	12986.75586	10856.7002	0.906428449	0.432846
Dhx30	374.9958496	385.6711731	358.5932617	413.7035217	1.015288898	0.855052
Crlf2	80.54611969	58.45638657	87.72228241	126.0400009	1.537830425	0.233039
Nub1	334.5397644	383.7454529	287.9527588	361.9605713	0.904812343	0.522137
Diablo	68.42215729	62.25745773	133.5552368	102.5610199	1.806833121	0.079294
Camk2d	348.6420288	355.874939	428.5118713	484.5615234	1.296027543	0.066219
Dcun1d1	141.1374054	113.1521454	132.9610291	162.1374969	1.160482313	0.419042
Ptbp2	392.5021362	462.9344177	487.7183533	583.78302	1.252578427	0.211370
Atp1a3	266.316803	239.0126953	225.5682678	160.1119537	0.763225228	0.233648
Pla2g12a	30.00866699	37.18754578	36.68087387	18.68031311	0.823873619	0.603552
Ints1	62.57216263	74.87939453	74.83667755	69.91085052	1.053080307	0.637324
Specc1	387.1736755	436.506012	393.8250732	347.1599121	0.899603325	0.347485
Nsun5	15.63031101	21.88370323	18.36727333	12.19417191	0.814667421	0.511740
Rbpj	327.3862305	309.6236572	253.9715881	293.9190063	0.860097473	0.178366
Septin11	414.3868408	478.1676636	373.6213074	355.7906799	0.817218426	0.132752
Stx18	52.50837708	52.9099884	51.6330719	69.22479248	1.146459289	0.472793
Fbxo21	39.24060059	68.35411072	43.38447952	24.59448433	0.631805811	0.371315
Myo1h	126.0520172	331.364624	345.1155396	247.2419128	1.295006344	0.613148
Nup205	301.359314	292.7484741	220.7445221	275.3800964	0.835075097	0.218484
Hmgb1	2678.624512	3036.981689	2496.215332	3097.631592	0.978697049	0.877939
Ube2a	67.30052948	128.8232727	107.2920837	97.06958771	1.042003414	0.907004
Zeb2	46.75540543	33.8447113	26.04988098	38.91666794	0.80603542	0.481436
Atp8a1	121.5397644	108.5372162	127.8214188	99.39291382	0.987557869	0.935384
Vkorc1l1	311.4173889	333.4390259	330.6911926	419.7382507	1.163715559	0.368791
Txnrd2	244.329361	257.9390259	341.7775574	301.085968	1.279920342	0.081863
Pum3	240.2415466	221.0990601	227.1703491	252.7677155	1.040311773	0.619523
Bmt2	83.11564636	69.45774078	89.6436615	58.22709274	0.969177895	0.903386
Lpcat3	101.841423	155.7121277	95.57817841	117.9290771	0.828981992	0.528945
Ogg1	20.28193665	24.05752563	32.19176102	19.55613327	1.16708439	0.630828
Brpf1	117.3675003	85.64238739	104.0606155	130.4477692	1.155157453	0.525017
Ptpro	95.09495544	70.11753845	80.7696991	46.75694275	0.77189466	0.466064
Lsm8	336.2336121	324.9411316	366.9996033	299.6887512	1.008339113	0.942970
H2aj	8713.366211	14192.02441	18720.7793	21591.13672	1.759931392	0.106472
Mitf	1662.533081	1392.888306	521.7039185	1085.975098	0.5261726	0.146640
Zfp638	15.1927681	20.23905182	70.14344788	43.19342804	3.198731428	0.104760
Arl8b	1857.298828	1849.373535	2229.740723	2527.94751	1.283547011	0.071972
Tra2a	178.8859863	127.8866043	157.6676178	140.8295898	0.973024373	0.891687
Lsm5	152.0535736	125.7779465	154.1910706	243.0055542	1.429631255	0.326436
Adprhl1	169.8108826	132.7229004	173.3517151	164.6881714	1.117362442	0.449623
Eif4g3	190.8925629	162.9428864	159.85672	187.8562164	0.982696723	0.891220
Ndufa4	2128.390137	2352.454346	2625.435547	2746.236816	1.198808034	0.072844
Cnbp	725.2650757	443.1516113	233.4287262	133.5321045	0.314066749	0.115730
Ddx47	116.2483139	108.6690674	111.3407516	148.0866852	1.153434365	0.454781
Gng12	638.3696289	894.8095703	808.4438477	868.9595337	1.094068705	0.639042
Gm7298	514.6303101	782.5004883	687.4015503	432.5281372	0.863389944	0.679050
Tmem176a	27.64601517	77.87125397	96.7111969	137.5380554	2.22000867	0.185024
Slc25a26	1360.555298	1229.770142	1380.089111	1042.660156	0.935306904	0.688823
Tmem168	130.0106659	176.3975677	134.0082245	155.3096161	0.944223454	0.769617
C2cd5	67.04031372	37.00032425	33.43786621	34.94645691	0.657284735	0.357594
Dcun1d2	59.34424591	67.84565735	48.87781906	36.99781799	0.675176526	0.105594
Tmcc1	17.15434647	18.79206085	21.53700638	10.62124538	0.894616574	0.764170
Rfc1	151.4380493	114.2081375	111.2133484	137.6320343	0.936754958	0.748154
Ndufa9	868.5993042	780.7689209	921.2930298	879.756897	1.091963516	0.258864
Def8	83.31735992	53.1224556	63.33275223	46.33340454	0.803769459	0.520540
Trmt1	71.55552673	63.04682159	40.28759766	48.24367905	0.657724607	0.058388
Sdf2	48.22147369	40.77600479	58.67160797	50.02526474	1.221347779	0.226406
Def6	171.9947205	104.1699677	101.8503342	140.8431702	0.878799915	0.710438
Thop1	318.3075256	368.8891296	359.7936707	347.6503296	1.029463684	0.734639
Dus3l	200.0521851	186.461792	188.3161621	243.6210785	1.117520365	0.508756
Fnbp4	94.37793732	142.2972412	136.5263672	145.2791901	1.190684883	0.452008
Lims1	384.6069336	330.244873	297.3078308	337.9680786	0.888681967	0.361845
Pald1	75.12094879	81.48272705	56.28791809	44.5107193	0.643654351	0.053002
Hdac2	413.9427185	435.8047485	387.7038269	452.1982727	0.988413773	0.898301
Abcc3	100.5755005	71.93583679	85.26836395	86.94940948	0.998298292	0.992765
Auh	249.053772	286.0145874	271.54953	219.9237671	0.918524313	0.563244
Rcbtb1	108.7719803	93.00720215	79.04027557	73.5783844	0.756364746	0.098462
Acod1	2238.438721	1667.362549	1951.269043	1557.53186	0.89835623	0.624857
Atg10	70.53941345	71.2692337	92.49265289	63.90542221	1.102881088	0.660654
Pdxdc1	709.2608032	762.4265137	831.500061	905.8756104	1.180533155	0.100817
Bfar	40.64501953	28.94854355	32.58310318	53.13025284	1.231627642	0.565729
Mettl3	105.9558868	64.49493408	103.1860886	54.13690948	0.922981756	0.856951
Cebpz	63.13622665	70.20972443	55.85647583	55.00667953	0.831394988	0.087443
Luc7l	452.2392273	534.539917	484.5315857	576.7431641	1.075493697	0.607931
Prmt5	194.6710358	193.7845459	165.3533173	194.0688934	0.925259483	0.418597
Acy1	107.200386	122.9749603	126.6711807	92.1421051	0.95063737	0.792947
Hagh	137.3971863	131.1762238	114.9941025	170.8718109	1.064386506	0.787483
Dnmbp	47.56671524	58.32642746	23.25073433	42.10990906	0.617232067	0.202907
Hps1	63.87722015	60.08129501	57.66757584	55.52244949	0.913128277	0.132199
Atg4b	132.4119415	130.1119232	103.4801025	146.2502747	0.951267335	0.793353
Scly	498.3358459	473.1978455	484.6714172	497.0967102	1.010534309	0.750109
Slamf9	152.7628784	126.7557144	140.5540924	251.5038452	1.402618458	0.427468
Ubxn4	189.4005737	211.8857574	171.2988739	224.5114899	0.986353965	0.933122
Acbd3	396.6662903	481.8581543	467.5708923	567.5932617	1.178298635	0.355454
Acadl	1279.524414	1629.372559	1464.055054	1241.816284	0.930205285	0.672704
Uap1	95.95578003	82.22590637	107.9105835	132.3981934	1.348672704	0.157368
Cd1d1	136.5242767	73.76066589	103.1193771	172.5033417	1.310710674	0.557231
Pole3	28.11459541	41.78807831	36.07928848	20.61689949	0.811073239	0.587802
Manba	280.0377502	469.94104	363.6775208	292.9979248	0.875592022	0.690402
Zfp326	68.748909	50.03380585	69.13526917	51.95227051	1.019403706	0.935985
Mark2	154.7091522	154.8464203	136.0690918	170.5886688	0.990638799	0.940745
Plbd1	136.531311	236.5161591	204.5063477	105.2957916	0.830463049	0.697385
Cmas	657.9639893	582.5280151	575.1176147	445.4759521	0.822732886	0.280279
Rusf1	100.6366577	63.49793243	97.15711212	162.4893188	1.581911715	0.331573
Eri1	71.95363617	80.30400085	54.39452744	41.9473381	0.632755554	0.064935
Snx20	92.2179718	63.70833206	80.62119293	76.19728088	1.005721741	0.978139
Saraf	92.84801483	78.79256439	82.11971283	55.25152969	0.800342455	0.375712
Stt3b	199.4348602	226.6634216	186.9640503	200.658844	0.909703021	0.334077
Mon1a	272.9255371	198.4393311	214.5656586	199.4634399	0.878362234	0.529337
Usb1	78.92706299	62.50954819	49.51826859	75.86591339	0.886504427	0.656600
Ints7	91.25183868	118.1739044	97.00793457	90.48156738	0.895255278	0.511439
Gak	329.0626221	345.5413818	300.6846924	362.9992676	0.983812661	0.881055
Pck2	1089.634888	1316.308838	1296.759277	1115.128662	1.002470637	0.985531
Ranbp10	142.2422028	146.8022919	160.4308777	140.5982056	1.041462781	0.615572
Gnptg	133.0392914	85.60877228	78.81560516	53.4191246	0.604783448	0.249474
Ncapd2	454.0352173	307.7268066	261.909668	209.195343	0.618441188	0.202561
Fndc3b	155.5591431	144.7674408	157.9993896	163.7726898	1.07140725	0.221830
Egln3	56.87168884	54.44001389	41.66175461	76.24686432	1.059265253	0.866657
Lrp1	746.2529907	520.9058838	574.1422119	477.8153687	0.830170235	0.472495
Ints9	158.1869812	137.5976715	122.9181137	116.1059113	0.808101512	0.120220
Thoc5	121.2309418	104.1365662	90.38573456	107.9844513	0.880207567	0.385904
Specc1l	116.1607513	116.2463608	127.8983994	144.2884674	1.171164102	0.135980
Selenof	268.2003174	206.1292877	264.6748962	229.3552704	1.041533485	0.808549
Ckap5	461.8912048	380.0403137	373.3262024	384.3235168	0.899894709	0.414829
Tm7sf3	179.0327606	131.7489624	114.5004349	143.7710266	0.831038129	0.444713
Cd84	167.7769012	173.2996216	146.2889862	118.9703674	0.777712143	0.112740
Cog6	100.6802673	73.4848175	68.6216507	74.53987885	0.821987539	0.381222
Mrps35	114.3368149	118.3018494	127.9743958	102.7517166	0.991778874	0.947107
Dido1	81.47628021	95.55796051	94.47899628	84.51140594	1.011049622	0.920081
Tbcc	81.8634491	49.31052017	57.61621857	74.65918732	1.008396762	0.978809
Vcpip1	458.9946594	470.1748962	454.2511597	434.4975281	0.956497856	0.216899
Pdcd2	87.80467224	48.59827042	54.80844498	85.59246063	1.029309946	0.943379
Acad8	326.6315613	318.6722107	391.2552795	302.7117615	1.075411413	0.639033
Pstpip1	507.9657593	582.7165527	543.6468506	471.1237488	0.930399795	0.541878
Slc36a4	30.95874405	54.42929459	47.43984222	42.82039261	1.05705947	0.857447
Trim56	140.5656128	124.8493042	149.6260986	144.776886	1.109217929	0.220047
Cog7	276.4179382	281.1343994	273.6162415	297.5585632	1.024432625	0.632834
Vamp8	896.7662964	770.0874023	719.6290283	942.8184204	0.997356547	0.987860
Rtn4ip1	111.5836868	107.380806	108.9659348	111.3469772	1.006158164	0.806349
Llgl1	152.5254364	125.5045547	168.4552155	131.8216095	1.08001595	0.673378
Uaca	23.06718826	26.72003555	21.06179047	15.83236408	0.74103659	0.180647
Hscb	74.33673859	83.83776855	69.06098175	60.86245728	0.821393038	0.153223
Clec12a	166.1618042	209.2737579	119.4135971	216.9399414	0.89590218	0.749121
Celf1	73.45298767	50.8516655	64.82901764	29.17486382	0.756237832	0.547407
Arfgap3	68.32652283	61.07570648	54.78468704	90.46971893	1.122503119	0.705799
Ppp4r2	82.24088287	74.08958435	58.60329437	66.54521179	0.80053817	0.111387
Commd5	154.046524	171.5926666	183.5836487	248.5232391	1.326949889	0.254310
Ints10	47.80994797	46.28131485	59.72432709	45.48156357	1.118126035	0.518987
Polr2a	358.6875305	340.8405151	318.0438538	359.4434509	0.968491984	0.673271
Lrrc40	168.6809235	146.6056213	127.8127365	140.3980408	0.850688942	0.205131
Pdia4	1356.543701	1306.094849	1411.053711	1545.810303	1.110501466	0.177542
Gpr84	147.6883698	48.12005234	72.73225403	48.10956573	0.617143116	0.540870
Slc4a2	115.0095825	118.515892	122.774971	121.0843887	1.04425164	0.117418
Dab2	1000.184326	769.4812622	608.8093262	622.7175293	0.695909365	0.145303
Apeh	404.5942383	483.3677979	482.7275391	418.9823303	1.015482456	0.904507
Srpk2	144.5600739	115.2684937	118.3410339	107.2199402	0.868114605	0.388237
Btd	18.00787735	21.8419857	28.7862072	17.09624481	1.151382928	0.672405
Arsb	315.9509888	409.1443787	307.1594238	280.7606812	0.810817627	0.292392
Cluh	172.027832	218.546463	189.8574524	231.970932	1.080020856	0.667808
Nt5c3b	114.7834778	147.6063995	117.6606522	142.2952881	0.990723967	0.958100
Mbd1	79.83526611	32.46805191	49.46359253	63.02768326	1.001673662	0.997303
Smarca4	350.186676	336.7565613	352.6539307	409.1608582	1.108992341	0.326343
Dennd4b	272.8260193	285.4371948	250.3845367	276.2773438	0.943393487	0.387000
Xrcc6	67.78726959	34.12499619	38.72314835	38.42517471	0.75700724	0.538529
Bst1	422.1466064	375.090271	596.6078491	185.4821777	0.981000815	0.974126
Rprd1b	164.2292633	166.4752045	164.2669678	153.9892273	0.962358317	0.358295
Dennd5a	58.65585709	62.30081177	54.13731003	55.66622162	0.907792292	0.105999
Ezh1	80.96637726	59.91790771	68.20591736	48.49352646	0.828335423	0.489928
Cd68	929.6890869	1454.689453	1548.801025	1603.971069	1.322261563	0.282773
Cpne2	1498.713257	1553.614624	1510.052368	1252.776855	0.905154797	0.385876
Tatdn1	28.06517601	42.98068237	15.19686794	36.31671143	0.725075051	0.528836
Psen2	33.69403458	38.41630173	34.04459	32.61841583	0.924458396	0.384555
Steap3	148.4652863	138.0270844	123.1059418	112.5838776	0.822673982	0.075590
Marchf5	149.3999023	165.6826935	148.1614838	152.7967072	0.955172374	0.491891
Golga3	298.6973877	288.5298767	283.0315857	334.9205017	1.05232186	0.619947
Nup210	74.98855591	65.05795288	59.79431534	61.88176727	0.868826247	0.211955
Eef1d	1660.075806	2023.156372	2154.35791	1677.901611	1.040461024	0.826746
Arsk	102.945488	144.9840546	142.1899414	97.42443085	0.966461559	0.904691
Rdh13	76.05400848	73.55709839	86.4247818	78.17724609	1.100199252	0.224050
Tfam	122.1701889	109.9143143	124.6447449	88.92904663	0.920241501	0.672481
Edc4	430.0729675	367.5033875	361.2674866	448.7549133	1.015604832	0.918451
Syvn1	34.78786087	39.52122116	30.36507607	33.02854156	0.853107264	0.182184
Pcbd2	75.06467438	79.32350159	95.28427124	83.78450012	1.159860658	0.181800
Eri3	339.5808716	262.5386658	265.3106995	311.8598633	0.958564748	0.807670
Cdc23	54.56481171	47.40353775	58.85108948	48.29382706	1.05076641	0.724196
Osgep	178.9702454	188.8063507	190.0966492	199.760437	1.060037779	0.250463
Tmem33	195.5421295	170.5990753	164.980835	133.6643066	0.815655648	0.233863
Septin10	128.60112	121.7574768	127.3228073	80.99435425	0.832075128	0.464073
Chid1	121.8179474	158.3669281	204.136261	152.7409515	1.273720474	0.348009
Xpo4	113.0121384	119.9836197	108.4012299	94.92416382	0.872657062	0.189708
Psmb9	406.6053772	482.5682678	603.1803589	614.112854	1.369016299	0.050591
Otud4	51.08103943	73.56616974	80.07816315	94.93260193	1.404048805	0.202581
Agpat1	215.1798706	201.1351318	242.6614532	237.2577515	1.15277903	0.051676
Ndufa12	292.8700867	231.5072632	269.131134	306.0364075	1.096858096	0.551677
Fastkd5	46.97750854	35.63582993	48.77105331	24.38103867	0.885475558	0.758633
Celf2	1124.3479	1312.655273	1122.592407	1089.547729	0.90772969	0.360572
Kctd12	4859.888672	6730.974609	6623.745605	5529.661621	1.048533395	0.819494
Rbbp5	77.85655212	105.3190613	68.78212738	100.4584961	0.923925518	0.771199
Mia3	89.53703308	107.0724945	107.9972229	118.5987473	1.152517749	0.280914
Cd2bp2	200.3876343	155.0337067	139.896347	152.7272949	0.823314777	0.314281
Sgf29	73.48446655	39.53216171	74.47372437	91.44464874	1.468088154	0.298075
Dock7	280.3323669	291.4727173	256.1230164	290.3666992	0.955727276	0.554865
Spn	244.6368713	215.0090179	234.8591919	312.7133484	1.191292151	0.401863
Emsy	66.33132172	63.00134659	54.15264893	59.56439209	0.879259993	0.133266
1600014C10Rik	126.6551132	254.5679932	193.5527649	187.2758179	0.998965111	0.997822
Csnk1g1	126.2414093	133.6582794	184.5086365	127.0009918	1.198576381	0.467340
Cdipt	404.3603516	411.2886047	366.6068726	260.3743591	0.768690043	0.218365
Isg20	106.7261276	56.62989426	68.35497284	127.5268478	1.199109885	0.715602
Gtf3c1	147.7432861	60.50717545	31.78135872	54.1815567	0.412786194	0.307440
Cib1	33.94689941	13.44305897	39.1360817	18.03191376	1.206331413	0.771251
Tsen34	46.14790726	73.93403625	42.810112	56.00804901	0.822922732	0.560862
Rnf40	84.0254364	78.75794983	98.94893646	67.43743134	1.022133595	0.920509
1110004F10Rik	68.03070068	112.949501	65.02074432	89.11040497	0.851646466	0.650954
Atxn2l	370.399231	333.0566101	412.5951843	509.3985596	1.310663286	0.169781
Fes	402.120575	322.2357483	323.9116516	409.3539124	1.012299528	0.946220
Polr1a	34.57794952	31.12044525	35.89883804	28.84085083	0.985407468	0.914064
Ubfd1	102.9317474	117.3109894	115.3334732	107.9615402	1.013858694	0.867609
Emc10	147.9412994	118.8821487	172.4700928	153.4102783	1.221333332	0.231349
Bub3	273.6644592	229.520462	219.1790161	239.5227661	0.911596836	0.456709
Spcs2	1815.628052	1553.927002	1600.245117	1656.641724	0.966562881	0.714769
Rp1	1068.635742	1834.177979	1701.338379	933.8575439	0.90780745	0.828032
Tex2	79.5215683	75.87609863	71.85209656	93.47843933	1.063919035	0.695006
Nr1h2	14.53132725	8.328892708	12.8087635	19.14168549	1.397643988	0.412965
Yif1b	81.50571442	57.75105286	52.90759659	54.57145691	0.771804887	0.313694
Irf2	40.79769897	40.86234665	35.89796066	45.2709198	0.993985245	0.962972
Ksr1	157.3057251	226.6297455	133.6893768	151.2960205	0.742274208	0.300715
Mrpl48	59.79801178	71.12459564	92.35110474	70.02024078	1.240208614	0.335960
Adam9	177.0629272	179.2340393	181.3483124	125.2440872	0.8604968	0.469404
Pnpla6	74.02495575	102.6855698	98.71266937	82.05547333	1.022961944	0.913770
Irgm2	178.3768005	136.3261871	147.4138641	186.6443939	1.061503294	0.768482
Zfand6	72.28504944	26.81885719	52.93000031	66.88690948	1.209002893	0.705686
Arglu1	461.7579041	320.2828674	231.0094147	310.0983276	0.69191756	0.275497
Zzef1	204.7585907	181.1247406	164.0104523	164.7434387	0.851951521	0.136971
Wdr45	1708.25769	1366.167603	1539.761719	1235.219482	0.902601604	0.580369
Akap13	119.2502823	124.1069565	111.3453979	104.0906296	0.885266568	0.085426
Hebp1	123.4029465	168.9046936	124.8127289	162.4486694	0.982736538	0.939682
Milr1	47.48323822	73.98588562	59.2440567	78.08489227	1.13056672	0.673963
Rcor1	120.10009	124.2704239	135.2113037	111.2694321	1.008635338	0.938716
Rpl9-ps6	1402.784912	1072.948242	1049.208862	915.3202515	0.793514079	0.287493
Raver1	440.0799561	463.624939	411.2803955	559.5455322	1.074273176	0.698554
Dnase1l1	109.1744156	149.8754272	152.218399	97.17640686	0.962729038	0.900762
Fam50a	442.7485962	357.2797546	487.3526001	433.7967834	1.151395926	0.352734
Lage3	17.19826889	15.62850666	5.859212875	14.54602337	0.621603429	0.294668
Fam3a	103.7815857	118.926445	128.5259857	128.4563904	1.153898112	0.151966
Pelp1	135.424057	148.0801697	122.8064804	141.1746216	0.931136389	0.473746
Arrb2	256.7471313	211.8046112	151.5751648	164.2923889	0.674135907	0.082205
Vsir	155.7153168	188.5782776	148.9685974	181.8635559	0.960901274	0.799447
Plxdc1	55.6799202	23.39509773	41.3392868	8.584093094	0.631341999	0.591002
Ece1	76.37636566	50.9450798	56.41879654	58.33671188	0.901305416	0.670995
Rpl18	151.030777	420.335907	263.3379822	372.729187	1.113238113	0.844521
Rbl2	67.22886658	44.20134735	49.82417679	60.45465469	0.989667233	0.967916
Taldo1	1558.684937	2103.929199	1722.299072	1754.713623	0.949325418	0.766374
Chmp2a	135.6301727	222.0862579	143.3620453	257.1062317	1.119513231	0.792994
Primpol	59.16809464	32.33487701	9.117895126	31.86125374	0.447845006	0.287422
Ptpre	270.5814514	184.3682556	215.7567444	241.8579407	1.005857742	0.979085
Prpf40a	332.4154358	363.9849548	384.1267395	447.0499573	1.193532784	0.195657
Bpnt1	401.5345764	344.462677	377.8380737	315.413147	0.929294602	0.596526
Tmem192	66.29232788	106.1066895	79.14238739	140.3275452	1.273034707	0.585134
Nosip	180.3134155	178.9803772	200.3699646	174.4229736	1.043137805	0.611338
Arfip2	151.223465	133.1647949	120.4250793	118.0037231	0.838391861	0.127737
Gm45713	547.6001587	990.6658936	862.1187134	1323.199829	1.420637567	0.418104
Srek1	65.80045319	47.9017334	45.23244476	80.97556305	1.109987517	0.784005
Aldh16a1	246.479126	283.6528015	270.8156738	275.8632507	1.03121298	0.702256
Mrpl17	139.5398865	141.3910522	161.7968292	102.1786194	0.939645344	0.802936
Folr2	189.0003052	169.500946	273.6886597	142.6420135	1.161308843	0.705087
Nup98	343.3355103	348.4318237	371.8967285	336.5917664	1.024171654	0.685369
Msra	252.632309	236.7245483	271.1204529	273.5962524	1.113127766	0.075161
Bax	2641.208984	2970.815186	3203.77417	2734.739502	1.058176781	0.626439
Gys1	503.879425	423.1772461	438.0021057	400.5968933	0.904582239	0.424783
Hdac6	163.2398071	214.2449799	181.1865082	207.2816467	1.029096187	0.865672
Nucb1	461.0254822	471.0189514	482.247345	506.7938538	1.061152412	0.164467
Pls3	799.9868774	844.43573	689.3047485	540.0654907	0.747599938	0.116639
Cherp	185.0883331	221.9310608	209.3493958	220.727417	1.056649435	0.610555
Hsdl1	269.0573425	226.6873779	226.5809784	206.0259094	0.872640434	0.312003
Rab3gap1	720.6499634	760.3048706	759.7823486	820.4425659	1.067031133	0.304269
Efr3a	350.2298279	257.1653442	287.7434082	292.9753723	0.956080666	0.801652
Trrap	78.83995056	73.10274506	70.29605103	78.47727966	0.979141051	0.781158
Tnip3	42.65503311	28.73050499	17.484869	80.4464798	1.371865386	0.720505
Mau2	46.01419067	20.25906754	19.83935356	13.27716064	0.499696485	0.338470
Gramd1b	127.5052567	149.1391296	154.9564514	134.8429413	1.047552045	0.699639
Iws1	14.28278446	23.63621902	21.21458626	19.66051674	1.077958259	0.784715
Gins3	184.7552948	117.5698547	105.9064331	90.57009125	0.649884817	0.264339
Wdfy3	177.7512512	181.9658356	165.9189606	189.0660248	0.986844936	0.859197
Rassf5	38.08621216	30.04753685	44.9703331	45.30149078	1.324920839	0.110594
Iqsec1	125.0812225	92.41598511	113.9962769	121.022995	1.080562249	0.652316
Rpl18a	1986.555542	2832.072021	2281.739502	2167.731689	0.923389727	0.707430
Mast3	130.7996216	188.0633698	189.5635376	184.3583069	1.172672448	0.439340
Dync1li2	244.959671	257.2897339	280.4978027	253.2653503	1.062745218	0.402350
Acsf3	204.620285	118.5294418	192.5731354	117.6040115	0.959855823	0.919904
Pxn	264.0068359	272.5526123	283.40802	380.4558105	1.237260536	0.321359
OTTMUSWSBG00059274	73.0980835	119.0477066	74.59008026	74.97322083	0.778384481	0.451918
OTTMUSWSBG00059279	3206.222412	3489.07666	3633.198242	4482.376953	1.212130348	0.253458
OTTMUSWSBG00059304	204.5549011	186.743927	261.6723633	144.1085358	1.037010259	0.914196
OTTMUSWSBG00059303	164.1912231	114.2479858	71.70123291	63.93225098	0.487120634	0.105766
OTTMUSWSBG00059284	166.1702728	186.6901703	225.9251709	173.995697	1.133368378	0.488055
OTTMUSWSBG00059282	213.9946289	184.2358856	189.5298004	292.0580444	1.209319294	0.516667
Gatad2a	68.34217072	41.69173813	45.2505455	42.89313507	0.801059251	0.499223
Pdcd7	137.0753937	118.2396545	96.12207794	76.18029785	0.674861811	0.094043
Rps25	2367.622803	2468.9729	2311.053223	2538.786133	1.002738218	0.962458
Higd1a	62.48165512	57.23112488	46.15328598	52.65194321	0.825352391	0.129401
Senp8	59.54210281	43.06201172	49.25761414	56.75947189	1.033263495	0.867888
Cmtm7	49.07396317	81.11296082	61.71440125	72.24279785	1.028960475	0.921194
Ampd3	476.9711914	462.8122559	512.4735718	397.5115662	0.968292366	0.821028
Commd4	59.39849854	90.31736755	82.97250366	84.68074799	1.119809517	0.620965
Aplp2	99.85343933	56.3471489	73.25114441	48.71892548	0.780855381	0.563898
Rexo2	253.8139496	292.0117493	267.4690247	270.6146545	0.985815949	0.858601
Ano10	187.3646851	141.8226624	160.3836823	144.124588	0.925030299	0.660556
Tmem205	273.4817505	282.3169861	321.4093018	401.0571289	1.299870588	0.173064
Adpgk	317.2834778	292.0857544	297.9411926	304.0025024	0.987814388	0.801436
Spg21	142.9122467	178.6613159	149.6166992	132.9977722	0.878848588	0.427207
Clasp2	189.2346039	127.8512802	125.5285492	172.1871948	0.938912008	0.825097
Syne1	184.690155	186.2358093	154.2514648	122.0248642	0.744828768	0.099205
Ilf3	268.6826477	305.2155762	295.7473755	301.0640259	1.039925507	0.598129
Idh3a	897.3331299	1009.530945	1102.157593	1050.204956	1.128744611	0.185484
Mindy2	53.62182999	62.35842896	69.73035431	83.95852661	1.325129658	0.152450
Cdk17	71.26567078	49.76438904	43.14440536	58.74742889	0.84187213	0.546099
Gm49373	82.8534317	63.31827164	43.78738022	101.4026794	0.993284311	0.988591
Usp47	260.2790527	244.4543762	238.0319824	211.079895	0.889800143	0.217097
Dcun1d5	56.0004921	90.55426025	107.1115341	60.54650879	1.143995948	0.750773
Mff	51.54235077	18.07412529	32.07184601	60.17722702	1.325104031	0.656145
Rit1	101.9535065	107.6614838	73.69868469	87.40383911	0.768563945	0.082263
Mrps9	284.3861084	260.156189	283.6849976	245.6570129	0.972086123	0.768130
Atp6v1b2	1850.72168	2352.087646	2375.518799	2219.890381	1.093413672	0.532523
Man2c1	249.2444916	264.9933472	279.4720459	248.8282166	1.027346147	0.722710
Gabarap	110.9742966	50.98594666	87.61425018	74.84783173	1.00309853	0.994214
Psmc5	1493.955811	1426.872803	1535.88562	1641.941895	1.087988354	0.177133
Birc6	132.6098785	129.2862854	125.498764	152.9150391	1.06306942	0.610484
Nsun2	215.6354675	189.3481445	182.9582977	236.500412	1.035742428	0.830872
Uba1	3179.930664	3478.138428	3654.520996	3477.706787	1.071215646	0.304816
Psmf1	67.69754791	42.73264694	35.94893646	61.47891998	0.882257399	0.750651
Ndufs5	271.9212952	319.628418	263.6013184	240.8540802	0.852769239	0.241143
Exosc3	55.56270599	65.57627106	61.08306122	52.02069855	0.933669431	0.612219
Bud23	26.2176857	18.46136856	10.70738411	10.20069027	0.467961436	0.092350
Lrpap1	1033.779419	915.0495605	1200.315308	1030.731689	1.144814153	0.305979
Osbpl9	334.814209	394.802063	382.712677	345.5511169	0.998146316	0.986449
Ddx41	107.5660858	107.7737045	95.96009827	113.0173111	0.970454225	0.744987
Ints2	29.62931252	19.16372681	14.41776943	16.39090538	0.631415367	0.233340
Cnot2	54.20358658	66.9717865	47.47039032	97.17357635	1.193674614	0.692310
Hnrnpm	1375.543945	1609.965576	1672.081177	2082.166504	1.25748977	0.245175
Tsfm	265.1318359	259.5303955	278.1931763	207.3562927	0.925451538	0.637289
Stt3a	1162.017944	1341.369751	1152.209717	1103.7229	0.901151916	0.314395
Paxbp1	180.1117706	247.0999451	167.6963501	159.2341919	0.765265862	0.275799
Sgta	353.7160645	389.2202148	377.7940674	372.6250305	1.010071952	0.854104
Icosl	147.2263947	113.6034088	148.4506836	252.7474213	1.538160515	0.328680
Tbata	73.36792755	158.4433441	194.7424011	105.224556	1.294013682	0.636459
Fmnl1	1197.774536	1231.497681	1206.756592	1143.325684	0.967401784	0.385228
Stx11	70.32730865	61.96895218	81.23175049	106.2529373	1.417157874	0.171536
Mia2	217.1159363	158.5241852	171.3021545	225.902771	1.057408149	0.812964
Ralgapa1	37.76316071	41.98338318	36.47330093	44.44818878	1.014733502	0.908308
Pcnt	43.27944565	47.48923492	57.78275681	42.61761856	1.106112535	0.602855
H3c14	1325.803223	610.6620483	429.7286377	578.4550781	0.52063093	0.331600
Tnfrsf14	26.44061089	36.73993301	58.69133377	50.13550568	1.722473925	0.076323
Asf1a	21.78188896	47.69094086	29.58777618	31.74038124	0.882764637	0.783723
Timm13	128.5797424	209.0354309	128.8905487	120.4478683	0.738528469	0.389108
Plpp2	6.34726429	8.57613945	37.93410873	10.01416588	3.212958347	0.359630
Atad2b	86.50894165	131.5645905	117.9758377	84.6725769	0.929266439	0.808913
Sf3b6	118.3696289	186.6495514	164.1522827	161.4948273	1.067628303	0.791242
Xpot	175.104126	110.2033386	136.7878418	134.5226898	0.950940881	0.849333
Trappc6b	126.7513428	68.21847534	89.83834076	124.1435242	1.097512769	0.805628
Gopc	173.7833405	195.8850708	191.4550629	209.7008972	1.085177818	0.386507
Nf1	79.34929657	93.44475555	69.4589386	75.68647003	0.839990768	0.214634
Reep3	303.6208191	193.8713074	262.6476135	393.7854614	1.31948435	0.450772
Pik3cg	377.1299744	311.4805298	323.6213989	424.0400696	1.085753796	0.671302
Cbll1	128.4470367	64.96540833	68.76464081	88.35723877	0.812366958	0.639690
Dtnbp1	274.3215637	143.7586365	163.8722382	165.5249634	0.787880415	0.567083
Tbca	364.6093445	419.6815796	475.901947	426.973114	1.15119917	0.248747
Eif1ad13	83.840065	106.8317642	128.7754822	138.9686279	1.404214305	0.092021
Rapgef5	39.91717911	20.75812912	27.13615799	32.09349442	0.976173902	0.948415
Ero1b	203.0249481	240.7145691	235.3214722	240.0072784	1.071188687	0.493049
Cast	41.56269836	35.28344727	28.70190811	40.64886475	0.902462606	0.634480
Zfyve21	63.97728348	47.89444733	36.7638092	63.92956543	0.900078813	0.757120
Sirt5	75.68389893	48.28498459	84.09402466	52.07445908	1.098408567	0.799460
Ggps1	32.48551559	43.409832	29.03655624	34.20510483	0.833274543	0.404969
Gstz1	121.5626373	113.1430435	119.7514572	91.61026764	0.90053945	0.510101
Isca2	86.19483948	106.1651382	67.33475494	75.53959656	0.742744687	0.148959
Med10	60.41827393	68.78765869	81.76530457	75.94923401	1.220644713	0.107574
Ubl5b	51.40934372	95.54237366	71.58204651	85.23470306	1.067131112	0.850694
Gpr137b	114.5294876	93.5032196	106.4565735	81.30051422	0.902536386	0.599343
Cdk13	6.243445396	25.82672882	21.35229683	31.23496819	1.639756138	0.448357
Ift43	1051.960205	1007.004944	973.0805054	1038.333496	0.976905317	0.609382
Atp5mj	166.6127472	522.6226196	456.0593872	275.2096863	1.060985998	0.925771
Nudt14	69.24764252	80.24704742	81.36022186	65.12494659	0.979868706	0.892117
Yae1d1	13.0488596	11.76010704	21.07668495	34.50374603	2.240336399	0.150069
Dock4	113.79599	67.50811005	81.61190796	78.31135559	0.882071964	0.690232
Pacs2	244.263382	217.3452606	253.7089996	231.0363922	1.050122002	0.578465
Ndufs6	372.9814148	377.0986633	453.6550903	332.4723206	1.048057979	0.794280
Kidins220	126.4610825	95.79347229	114.7042847	117.6527863	1.045454709	0.774126
Vrk1	221.1954346	200.7165375	220.1459351	198.3543396	0.991913722	0.919589
Rock2	343.1470337	345.5649719	336.9668274	323.8448486	0.95948912	0.171661
Dhrs7	392.2440491	587.3804932	493.8241577	326.2402649	0.837121149	0.598309
Atg2b	94.80506897	90.72154236	83.9473114	69.93144226	0.829416074	0.162458
Mideas	38.87461853	27.48455048	32.7638588	42.45752716	1.133549245	0.613567
B4galnt1	142.5291748	123.8236008	126.1954727	152.3793793	1.0458868	0.740622
Ngly1	17.0616436	43.97204971	28.38890076	37.00627899	1.071460307	0.891500
Thoc7	49.30093384	37.28259277	40.74768448	67.76704407	1.253295318	0.535576
Slc4a7	99.64391327	81.84744263	78.73435211	77.16975403	0.859016703	0.288428
Atp9b	48.63788605	60.86940384	31.44522476	38.2481575	0.636426875	0.104554
Kif13b	218.8443604	227.4558563	206.5008545	187.8036499	0.883496108	0.127451
Zkscan8	108.3885803	355.7890625	487.9704895	95.08581543	1.256105963	0.821846
Trappc8	278.6781616	267.2229309	242.484787	255.8159332	0.912804035	0.113585
Kdm6a	41.14171982	29.6645813	23.49053764	37.79161072	0.86549004	0.655248
Rmdn2	154.6582336	73.0298996	88.84958649	83.11048889	0.755243907	0.566130
Nolc1	29.67934036	14.90920544	21.09160423	18.18191719	0.880798436	0.757781
Tbc1d5	315.5583801	338.694458	321.1298218	341.193512	1.012335438	0.816806
Elp3	153.5949402	134.1775513	115.4350967	130.1833801	0.853516177	0.225985
Cdk7	57.55308914	64.51582336	56.48274231	62.52206802	0.974898587	0.771167
Vti1a	196.0262909	214.0377045	256.5994873	367.415863	1.521751135	0.196967
Myof	1179.432495	1101.704834	1156.585693	978.0285034	0.935767509	0.530311
Eml3	52.58968353	47.08462524	57.57348633	53.17930222	1.111146793	0.256397
Cetn3	257.3623352	179.4370728	158.1883087	238.2055511	0.90749633	0.752178
Atxn2	48.44142914	56.4367485	48.40363312	48.35663605	0.922596782	0.416800
Slc30a5	39.51750946	46.77586746	50.59360504	52.44416428	1.194040296	0.154918
Slc35b2	101.1399078	92.08803558	74.89481354	135.1434021	1.086997108	0.808507
Il3ra	85.33638	157.7153931	96.78986359	87.24116516	0.757168016	0.503716
Spast	71.73878479	69.72953033	63.74095154	85.89386749	1.057726735	0.748725
Ube2e1	83.53464508	69.86247253	68.94850922	88.73318481	1.027931271	0.875010
Rps24	1157.934814	1216.457153	1109.855103	1362.767456	1.04137084	0.741524
Pxk	127.1516647	91.97002411	99.01699829	135.5877686	1.070659724	0.789108
Anxa7	1571.640503	1644.462646	1664.198853	1347.424683	0.93642007	0.593561
Khnyn	188.362915	128.8154755	176.8215027	131.2428436	0.971265242	0.914375
Tsc2	91.49865723	81.0561142	88.48033905	82.12857819	0.988723266	0.888134
Tbc1d23	122.9361877	115.3204269	130.5036469	118.3744125	1.044579852	0.535579
Otulinl	143.1945038	107.8164444	75.6339035	51.27143478	0.505576905	0.101826
Ndrg2	175.4686584	161.9437103	148.6234589	90.80474854	0.709601157	0.240701
Ano6	155.4304504	152.5266724	137.6133423	160.3825989	0.967653998	0.706639
Rai14	81.61185455	97.50376892	71.68340302	72.36182404	0.804202471	0.158274
Ankrd28	56.50146866	64.3365097	50.29257584	31.84816742	0.67975933	0.193220
Lrch1	129.5496063	118.7451935	119.1363068	110.3673782	0.924319338	0.309395
Dgkh	153.8123627	135.4221497	128.5564728	190.6038055	1.103465405	0.689211
Gfra2	333.7139587	265.2003174	220.882309	159.0288849	0.634333174	0.141014
Ddhd1	30.29838371	16.37059402	48.33644104	33.0116272	1.743086568	0.235985
Ttc5	29.10377693	38.57055283	52.04276657	38.68405914	1.340638704	0.294462
Wbp4	4447.464355	5348.208008	5280.790527	4638.512207	1.012620917	0.921224
Stk3	112.4041214	138.9812927	94.65848541	114.6063232	0.832446104	0.332567
Rft1	74.24120331	96.97460938	103.4158096	91.74557495	1.139856077	0.447648
Spcs1	207.6365356	245.5339661	234.6821747	277.8643799	1.131023649	0.409985
Camk2g	502.7422485	586.12146	526.4325562	569.9584351	1.006912971	0.943501
Ubr5	70.23305511	61.58035278	63.83425903	63.66421509	0.967264834	0.667506
Scaf11	22.2062397	15.5310545	12.33740139	20.36698532	0.866633059	0.677401
Xpo7	211.070343	172.1368561	156.8390961	155.761673	0.815748686	0.211543
Gnpnat1	107.3283844	142.5386353	98.32524872	139.9350586	0.953548442	0.851110
Fam107b	25.38994026	60.72418213	43.41029739	110.0813599	1.782421431	0.466111
Nt5dc2	437.88974	426.9794922	391.5664063	311.613678	0.813047867	0.182995
Deptor	89.65911102	74.74118805	83.29988098	39.36717987	0.746148648	0.463320
Eny2	250.5134277	275.1210632	202.6921387	253.0228271	0.866980713	0.338322
Gm7324	304.0964355	339.0244141	368.1773682	375.1991882	1.155889374	0.106488
Hnrnpc	73.9354248	72.29399872	71.60240936	133.3721924	1.401732954	0.442099
Itih3	186.6082916	183.048996	169.6726379	98.28408051	0.724878766	0.290747
Nsmce2	80.80583191	32.23884583	20.89151764	32.82242584	0.475156766	0.357312
Itih4	371.129364	285.0944519	328.9136353	214.2359924	0.8276896	0.512918
Nudcd1	125.3687668	143.7744446	134.5338135	119.4606857	0.94371505	0.589437
Sting1	211.4197998	158.5656586	141.0530701	100.9165878	0.653997752	0.193529
Atg101	46.30335617	47.25487137	116.0681229	52.8412056	1.805392566	0.355641
Nudt16l1	250.1797333	326.6676941	259.6567078	237.7752075	0.862328393	0.423332
Pcbp2	187.9990997	133.8372498	65.24632263	164.3652344	0.713441963	0.499999
Naprt	65.20425415	129.9018707	54.50254822	148.3821564	1.039868455	0.951814
Septin3	376.0484924	168.8482056	336.486969	555.2437134	1.63651328	0.368732
Csad	54.59210205	39.32051849	74.60871887	119.8652802	2.070797278	0.169887
Aco2	119.797081	35.37846375	145.706604	55.68315506	1.297818928	0.744032
Alg10b	126.7641754	89.6043396	138.7078247	100.2550278	1.104425256	0.713731
Larp4	145.5930176	159.0354614	123.2119217	229.230896	1.156959516	0.698365
Smarcd1	52.78837585	63.49847794	47.05304337	42.92794418	0.773784694	0.148960
Zfp707	8.182041168	2.690155268	16.75018311	24.0225029	3.750179299	0.081672
Cd47	646.947998	896.0848999	710.1157227	696.5847778	0.911646474	0.639593
Slc39a4	65.24016571	63.44077682	54.94993973	36.66640472	0.711965134	0.181147
Triobp	145.6384125	118.8759842	143.6868896	116.011261	0.981792121	0.911884
OPHN1	75.91575623	48.81721878	83.82342529	114.7913208	1.592319482	0.214433
ARHGAP18	157.7976227	150.3186035	164.3041992	143.6733704	0.999549986	0.995532
PIK3R2	179.0974121	148.4193115	194.292511	112.1604309	0.935686393	0.832517
Smpd4	189.3248749	122.9596405	133.5295715	136.260498	0.863923942	0.587828
Nrros	63.17202759	49.51418686	30.09978676	40.43480301	0.625938054	0.132957
Osbpl11	265.2621155	279.2164001	286.403656	305.4943237	1.087091525	0.182782
Polr2h	127.6269302	172.2392883	134.6516113	141.8211517	0.921987026	0.656223
Crybg3	112.074234	106.7838745	113.6665878	82.30382538	0.895422219	0.546495
Acap2	454.1571045	442.5675354	330.9187012	379.0758667	0.791764312	0.063712
Parl	78.77552795	81.493927	114.8899231	80.85810089	1.221368252	0.407854
Arid1b	147.9718475	111.4180222	135.9486084	128.3584595	1.018956786	0.907268
Alg3	105.8617935	103.2748184	145.6839294	121.8743973	1.279347142	0.134875
Med15	89.6580658	68.08917236	74.04918671	105.5990601	1.138836083	0.624449
Top3b	76.04026794	102.5237045	84.23058319	93.76683807	0.996827181	0.985769
Ube2l3	4504.070801	4738.56543	4470.234375	4451.887207	0.965322161	0.306139
Wdr53	19.22143936	17.66622353	5.03575325	27.73622513	0.888426531	0.873132
Riok2	75.26119995	69.74255371	43.36138916	68.76683807	0.773278101	0.333441
Tango2	24.842453	27.97904587	22.71741486	10.77632523	0.634092951	0.257951
gag-pol	43.54658127	24.31447601	30.54780006	64.59861755	1.402076853	0.557557
Hmga1	733.7223511	1744.843018	1605.009399	1302.372925	1.173010146	0.723877
Atg5	247.3366394	251.8786774	269.1803284	234.1383209	1.008219565	0.918162
Adib	825.380127	727.1570435	762.8932495	788.3629761	0.999174935	0.991074
C1qa	189.9771729	311.3017273	199.8155365	294.9510193	0.987008541	0.970145
Adia	222.0548706	328.564209	226.310379	250.7021179	0.866320319	0.569959
Hmgn1	13.30905914	25.38521194	26.78052711	43.17286682	1.807848862	0.264485
Ilrun	20.92038727	28.32587814	13.7630825	13.48220825	0.553245825	0.097200
Anks1	108.7774124	103.6577682	86.76171875	111.089035	0.931346461	0.616831
Nfkbie	50.40423965	57.39054871	54.29527283	48.93447876	0.957650673	0.655832
Psmg1	150.788147	175.7225189	112.5691986	125.1407089	0.728031064	0.086280
Tjp2	45.15992737	23.90085602	33.94458771	19.25166893	0.770281686	0.601809
Rpl10a	3577.061035	2549.773682	3036.589111	3233.820313	1.023433749	0.903400
Khsrp	589.5960693	650.9070435	635.4932861	706.2507324	1.081612778	0.392590
Ranbp3	165.0255585	117.8826752	106.6132965	119.0130234	0.797524756	0.360910
Oard1	90.7363205	82.69889832	72.77362061	38.60464859	0.642189458	0.219104
Ndufaf7	145.131073	107.8510895	169.4554596	152.5907898	1.272999828	0.233486
Lclat1	169.2697906	150.3621979	179.7723846	146.6149292	1.021134697	0.875823
Slc8a1	107.0402527	62.76479721	73.44702911	51.55353546	0.73614162	0.460098
Eci1	372.4645996	415.872345	474.2001038	418.3652954	1.132213079	0.278468
Mtch1	227.1368408	205.5293732	185.9509583	138.1809998	0.749150147	0.174290
Mlst8	88.42520905	148.1238098	95.69314575	84.02719879	0.759759417	0.448798
Ttc39c	48.79237366	75.56311035	56.75551224	81.39667511	1.110945677	0.741021
Nlrc4	82.73091125	140.1381836	89.5526886	75.51969147	0.740669675	0.431216
Gfer	141.5635071	124.9575729	182.4578705	134.0521393	1.187560885	0.431674
Ss18	61.36155701	54.54848099	48.38366318	60.31077194	0.937748249	0.651795
Fez2	152.9949646	119.241066	89.27721405	108.8012161	0.727598143	0.197551
Ttc27	71.21721649	55.63344193	28.16568565	69.4465332	0.769505023	0.575711
Cmtr1	168.3130798	167.7267761	131.8927917	172.8621674	0.906901231	0.524917
Nubp2	113.8426514	141.7286835	155.4282227	221.9619598	1.476653016	0.233352
Polr2d	83.10166931	90.34577179	80.29464722	63.37054062	0.828292346	0.247113
Colec12	29.89744186	28.50729752	32.99565506	34.79812241	1.160758154	0.054055
Yif1a	122.6926041	105.8464508	106.306778	105.3452454	0.926108771	0.422343
Papss2	51.20262146	48.9466362	42.57190323	37.32461548	0.797774448	0.071152
Nedd4l	103.4636917	105.5209656	95.83499146	76.97684479	0.826911595	0.196793
Gm45928	53.04553223	71.39915466	70.79023743	61.841362	1.065787562	0.727239
Sdhaf2	122.9016113	152.1114807	272.7402039	201.6352081	1.724919379	0.122047
Naa40	116.0314331	109.5087738	90.08827972	131.4242096	0.982141909	0.932100
Akap8l	127.9074402	105.5193253	114.2653046	122.7975998	1.015577215	0.893298
Trim36	22.87148857	24.00208664	21.02387428	25.62229919	0.995148616	0.966063
Ppp1r14b	95.17277527	62.69573593	44.68427277	82.96695709	0.808592093	0.608384
Mrpl11	83.6784668	138.3049927	128.9898376	93.83183289	1.003776007	0.990877
Sfxn2	211.9899292	203.4136047	244.3705597	230.4145203	1.142949063	0.068382
Nt5c2	364.6832581	365.5444946	355.3409119	386.9057922	1.016459182	0.740104
Zfpl1	215.4375916	171.1447144	192.7616119	208.4244385	1.037776547	0.785323
Gpam	42.20324707	45.27338409	50.4095192	26.18375206	0.875585516	0.699427
Rela	569.2462769	478.4035034	452.8881836	420.4551697	0.833621473	0.212494
Ostf1	3371.057129	3298.523682	3351.89502	4102.05127	1.117603415	0.407282
Atad1	386.3378906	350.2784424	320.6669006	409.9173584	0.991811105	0.955733
Fech	243.5022125	184.3259583	202.4872894	184.1053467	0.903616598	0.574231
Arl3	341.2430115	325.1080933	257.7318726	292.3553467	0.825521584	0.093113
Ergic1	240.5749664	213.2478943	304.701416	228.1840057	1.174214584	0.433156
Csnk1g3	136.2599182	115.4389038	136.7230072	149.831665	1.138482373	0.292277
Vps37c	114.8972931	70.35281372	49.68151855	55.72610474	0.569001687	0.217694
Cuedc2	140.2772522	160.5944977	93.15396118	141.9295197	0.781341156	0.339196
Haus1	116.4256973	80.67319489	62.64321899	79.24536133	0.719885225	0.296323
Malt1	37.24735641	10.76209068	37.76280594	68.89038086	2.221504167	0.287786
Scyl1	266.594574	272.6626282	282.2839355	322.7964783	1.12206274	0.249332
Dpf2	202.3318176	159.8677216	137.8721008	175.7131653	0.865780412	0.482758
Mrpl28	73.94245911	66.68372345	59.17799759	68.12268066	0.905241655	0.366859
Fas	54.73641205	41.37851715	40.27001572	41.88735962	0.854782665	0.408553
Txnl1	1095.225342	1263.417358	1191.973999	1431.453735	1.112261613	0.461067
Nars1	933.9257813	1059.051025	909.9703979	930.7794189	0.923618283	0.352968
Tm9sf3	782.31427	801.918335	885.2217407	803.2041626	1.065768939	0.342058
Ssh3	186.3000336	151.1893005	179.2846069	172.4698029	1.042268227	0.728562
Mapkapk2	1146.870972	976.6195679	944.0327148	1311.429688	1.062148552	0.775430
	45.402668	22.90973091	43.39842987	44.02079391	1.279697759	0.485234
N6amt1	109.8108215	128.2568207	80.17298889	138.189621	0.917229271	0.776894
Ube4b	210.8439636	210.2497559	185.2036896	238.1245422	1.005306449	0.970159
Akap9	111.4346771	66.77494049	60.54502869	67.94558716	0.721008313	0.386629
Aak1	153.7914124	118.0792694	110.5916443	190.6578217	1.108061612	0.769428
Gnas	301.8113098	287.2310181	375.6919861	274.4510803	1.103728944	0.610894
Rnf130	308.5441284	202.022522	207.3200378	133.7550812	0.668032506	0.320645
Zdhhc3	42.26699066	51.10346222	55.59983444	51.99765396	1.152371924	0.274477
Abr	466.2197876	553.5270996	457.241394	452.3497314	0.891977349	0.334856
Nav1	25.0001049	23.37750244	20.54541397	25.66374779	0.955176667	0.725409
Tns3	389.013916	347.781311	314.6194153	392.0129089	0.959062027	0.763670
Kcnab1	161.9839172	205.077179	190.399826	107.350853	0.811174712	0.535991
Itga6	162.3508759	221.52388	188.7744141	289.4953918	1.245900645	0.503889
Kif1b	76.6047287	65.99641418	51.70328903	46.097332	0.68583336	0.064830
Rapgef1	24.60544586	40.11290741	32.3262291	29.08221245	0.948856676	0.853859
Sacm1l	468.6026917	543.013916	506.6730042	520.3615723	1.015240921	0.857379
Fmn1	94.74272156	80.86113739	72.50283051	86.92049408	0.907857752	0.503708
Fry	959.8956299	428.9212341	778.1484985	522.2910767	0.936365052	0.894565
Qtrt2	80.37633514	87.11729431	90.74686432	85.60044098	1.052859777	0.406101
Usp25	239.2496643	244.5684052	247.0343628	257.6337891	1.043094882	0.220796
Sh3pxd2b	435.7684631	460.6616211	456.7402039	650.9486694	1.235666777	0.393434
Fnbp1l	316.1689758	272.9031982	307.6848145	583.1294556	1.512232812	0.392286
Acp2	942.8233032	1145.119751	1071.435791	1289.223389	1.130614733	0.455747
Rapgef6	20.5379982	10.4892416	21.91265106	43.31900024	2.102399431	0.284977
Exoc6	112.3138657	129.8027649	113.6352234	124.1896439	0.982273984	0.853047
Ptk2	105.4147873	147.8424072	122.7865982	133.8418579	1.013311612	0.945710
Klc1	193.9110413	208.8703918	209.666275	208.049881	1.037078976	0.425518
Bin2	600.9726563	647.394043	611.5927734	752.6038818	1.092785202	0.516934
Ppp6r2	151.1112823	254.1425934	154.3757324	218.2731628	0.919544309	0.813181
Nelfb	132.2986145	147.5578918	133.4701691	149.4729004	1.011029092	0.901773
Ttn	231.48349	203.0543823	214.5810089	195.0770569	0.942744216	0.545474
Unc45a	60.38132095	75.29025269	71.66841888	59.6687355	0.968052119	0.841869
Idh3b	476.7465515	432.7155762	514.2282104	454.0603027	1.064682612	0.512788
Dgkz	128.6885834	142.8286438	122.7791824	117.6745987	0.885593093	0.174770
Tspan4	30.74579239	75.55081177	46.85960007	33.71107483	0.757979764	0.636999
Gsdmd	535.1989136	879.2097168	692.5317383	723.0310059	1.000815969	0.997637
Ppp3cb	22.64752769	36.82621384	34.00284195	30.95254517	1.092169173	0.741801
Golga2	1031.025513	968.2572632	993.4075317	1020.808716	1.007469414	0.847621
Mtx1	283.3301086	280.2807007	308.5250244	252.0852814	0.994676285	0.962489
Ago1	68.03343201	72.21977997	62.14668655	90.15551758	1.08590885	0.711910
Ldhb	76.51824188	74.23551178	84.04864502	66.88922882	1.001221331	0.992479
Snx14	26.22057152	24.39413643	21.32000732	31.47781754	1.043132066	0.852073
Ahnak2	698.4614868	757.4928589	878.1776123	552.7269287	0.982794924	0.946525
Afg2b	24.54575348	23.36965561	7.831129074	32.04082108	0.832132103	0.771552
Mrtfb	72.39102936	98.07022858	57.66819	63.42197037	0.710367633	0.201462
Fggy	59.498909	110.2940979	93.43477631	79.07080841	1.015975792	0.963688
Renbp	403.6370544	332.3364563	306.9662476	375.2577209	0.926968102	0.640743
Fxr2	202.3950958	219.5916748	199.0361481	232.330719	1.022228414	0.825710
Sfpq	993.3488159	987.7263184	1023.513428	1220.31543	1.132631882	0.313668
Rptor	125.8503723	105.3915329	113.73349	82.28102112	0.84765999	0.446906
Nploc4	361.8210754	404.73703	402.3510742	435.0742493	1.092448593	0.319569
Creld1	59.85780716	120.5543747	71.4608078	94.3315506	0.918964322	0.842607
Iqsec2	90.78837585	66.80753326	100.4866409	82.23672485	1.159442316	0.492107
Mcub	267.6383667	224.5348816	219.0791321	191.5036163	0.834224025	0.251861
Pcf11	78.67190552	79.46176147	82.07116699	83.74171448	1.048561541	0.053315
Hdgf	716.2140503	1034.641968	1103.105713	1165.854858	1.295914997	0.251478
Syncrip	973.1151733	967.5205688	927.9630127	1074.934204	1.03208303	0.713236
Ado	192.0839081	170.4230194	214.921402	201.8065033	1.149572253	0.165565
Tarbp2	26.65392113	39.1003952	15.80124855	20.72609138	0.555512428	0.160669
Fhip2a	112.1579132	89.08485413	94.2592392	137.4278259	1.151281451	0.597413
Kctd9	93.7401886	204.9067688	84.48715973	84.3975296	0.565499447	0.363438
Spi1	159.1463013	161.9440155	156.3349609	208.6078339	1.136573655	0.490349
Ube2i	1147.955811	1121.1427	1147.761353	1192.052856	1.031164666	0.305308
Akap17a	131.5901642	136.4949493	118.2964554	100.9339447	0.817764169	0.113607
Usp24	191.9635468	233.5345306	200.2108612	225.6213684	1.00078532	0.995150
Phkb	75.36199188	100.5391693	89.06382751	96.8454895	1.056896474	0.740642
Mpeg1	1062.473633	1005.824646	964.2545166	1316.703491	1.102818695	0.611792
Mtmr3	83.27098846	65.63156128	55.98309708	64.68341064	0.81037234	0.287605
Eps15l1	235.524353	247.9549713	235.1980133	228.0900574	0.958237607	0.293932
	112.7488327	142.1086121	98.74356079	120.153717	0.858900857	0.426664
C4a	146.6555634	145.6847076	149.7896729	95.78808594	0.840040813	0.477863
Dpysl2	4724.478516	5521.195313	5229.529297	5434.108398	1.04079418	0.661866
Ldah	315.5877075	252.9028015	231.8440704	247.2286072	0.842710072	0.300220
Sec23ip	352.820343	315.1326599	335.0042114	326.7668457	0.990744939	0.887408
Edc3	173.6802826	166.9850159	152.3651276	198.9029083	1.03112362	0.842531
Pcid2	49.24512482	66.89305115	57.34392548	42.31820297	0.858134094	0.550897
Pja1	59.38027954	38.28869629	52.19545364	62.33556747	1.172644846	0.546037
Hist1h2bj	13125.74707	19210.33008	16620.19141	15131.05078	0.981913856	0.934126
Gphn	198.5578766	208.135376	184.1606293	242.645813	1.04945543	0.766646
Eif4g2	872.2619019	958.2929077	713.6885376	1308.525635	1.10470015	0.780036
Skic8	295.8449097	361.3684998	309.50177	308.4273682	0.940226005	0.609729
Prpf39	51.53194809	47.78781891	65.10611725	77.06861115	1.431484715	0.075935
Phax	117.1100845	84.34563446	74.9697876	122.2001572	0.978725974	0.947353
Mphosph10	168.0829468	144.7270508	172.1013794	189.2990417	1.155335264	0.235866
5730455P16Rik	77.56490326	77.96018219	104.1971359	91.09680939	1.255707044	0.093610
Ccdc25	674.6785278	503.802887	504.993988	506.8969421	0.858639701	0.432448
Oscp1	20.36820984	25.65740204	29.86904335	19.76839256	1.078474221	0.781420
Pik3r5	142.1816101	110.6603012	95.07648468	134.6645813	0.908635221	0.692814
Stk10	236.0905609	182.7447815	164.8914032	177.1299286	0.816600934	0.295595
Pwp2	96.96379852	94.00135803	98.04631042	161.7055817	1.360205688	0.393288
	238.931488	186.1971893	319.3766174	194.9667816	1.209853455	0.576971
Aif1	894.0840454	1084.579346	1149.617676	1854.686157	1.518350138	0.295381
	314.0032349	307.6111145	243.1311798	357.0878601	0.965581056	0.868599
Cactin	84.69585419	51.48578262	58.76171875	95.4681778	1.132530789	0.750346
Hist1h3i	53.10687637	121.5596161	191.5224152	278.5129089	2.691044616	0.116426
Rigi	1442.297852	1453.481812	1544.805054	1695.891235	1.119110107	0.150544
Rtf2	73.1805191	78.52977753	50.10902405	79.12429047	0.851842738	0.525745
Krt78	137.3822479	196.2385864	312.5383911	212.7864227	1.57461633	0.239722
Emc1	303.9427795	269.4208374	240.9608307	240.9912872	0.84056976	0.117922
Dyrk1a	87.18408966	67.70980835	105.756691	117.5452576	1.44164458	0.095190
Tgfbi	73.19644165	74.27616882	53.36182404	73.38090515	0.85943233	0.409783
Tbk1	136.4074249	125.9151306	163.7322845	131.6094208	1.125872324	0.431565
Psmd7	1230.665039	1323.847534	1258.043579	1547.445679	1.098248365	0.495887
Polr1c	140.258194	180.8230438	188.6181641	191.3374786	1.183362956	0.284568
Slc9a6	126.3550339	91.42295837	109.6281509	100.4720001	0.964744642	0.851332
Gatad2b	102.3156509	86.83476257	72.92168427	80.31113434	0.810110936	0.171313
Cul4b	66.66248322	70.91061401	74.23323059	70.50617218	1.052090893	0.332409
Ncoa3	54.72367096	56.68093109	31.95245552	47.57546616	0.713865677	0.180204
Zmynd8	138.5197906	174.7052612	136.8464661	158.8459625	0.944025476	0.719042
Dhx8	56.12223434	147.2694092	48.48078156	64.1595459	0.553810007	0.429936
Gm27029	212.7192841	175.2328949	146.6022339	146.6452332	0.755885604	0.127412
Slc13a3	72.24812317	51.77182007	69.46523285	260.2490845	2.658558847	0.395919
Krt10	150.4771118	119.9042969	123.1664734	122.1156845	0.907170945	0.498173
Fbxl20	107.3379898	99.70970917	109.2830505	83.50005341	0.931104788	0.648765
Rpl19	2310.0896	1718.353394	1669.153076	2180.132568	0.9555269	0.840051
Ywhab	1769.460938	2111.170898	2062.238525	2141.621826	1.083292755	0.454121
Arfgef2	425.1377563	489.5262451	438.5206909	418.5233459	0.937004228	0.482799
Stau1	32.78221893	43.32186127	30.36354256	46.54726791	1.010600355	0.970476
Glrx2	88.0030899	80.50712585	95.71578217	90.47012329	1.104893876	0.193087
Lsp1	42.82992554	72.99349213	74.26590729	25.66819	0.862814268	0.807252
Vcf1	6.341609478	4.807103157	9.864437103	26.8458252	3.292780386	0.272585
Mrpl58	215.0488586	274.6403809	399.8414917	256.480072	1.340281776	0.395456
Septin9	572.9876709	657.2026367	635.3517456	636.7781372	1.034091941	0.667891
Eif3m	1617.307007	1563.225708	1763.048218	2016.641479	1.188382587	0.147066
H6pd	623.0132446	629.3978271	631.0129395	562.387207	0.952882143	0.482097
Clcn6	25.1160965	34.71723938	25.15046501	61.93360901	1.455444072	0.547886
Mthfr	137.330719	95.56642914	137.6957245	146.9119568	1.222031629	0.350176
Mycbp	548.5306396	293.9150391	504.1952209	438.7740173	1.119323491	0.738986
Yars1	1009.238159	1232.777344	1153.387207	1297.827271	1.093308442	0.514186
Cd300ld4	727.206604	717.8379517	697.5552368	1287.451538	1.373664755	0.456683
Btf3l4	331.2288208	256.723114	293.2502441	371.637207	1.130853411	0.550617
Czib	225.2475739	252.209137	243.9201355	207.7689819	0.946031561	0.625399
Tut4	46.7912941	29.49228668	28.31552887	35.19918442	0.83261316	0.563652
Mob3c	95.85054016	52.90423203	36.53366852	40.69207001	0.519147973	0.239215
Srrm1	146.1513519	144.0237427	169.6005402	126.5963898	1.02075242	0.901585
Mknk1	141.6310425	193.1377106	195.0757599	167.7550812	1.083825291	0.677813
Szt2	20.07735634	15.19438744	19.37914085	17.98330116	1.059274026	0.720505
Cdk11b	113.4773102	118.8735962	93.91046906	116.6520691	0.906226455	0.449644
Nrdc	394.7057495	358.9124146	325.9531555	395.8180542	0.95774126	0.724253
Mif4gd	91.34309387	95.40975189	87.37846375	73.80339813	0.863075801	0.212927
Gga3	77.70993042	110.5102386	86.30574036	89.71156311	0.935167067	0.746861
Sec24a	190.1237793	149.9438019	178.7256775	238.9359436	1.228172411	0.395936
Szrd1	278.9076843	191.0554962	186.0163116	321.9382629	1.080839086	0.836251
Exoc7	173.9825439	188.3510437	181.9814148	177.0202332	0.990804221	0.846835
Srp68	595.0227051	629.8134155	637.6937866	743.5112915	1.127665208	0.295512
Arhgap27	245.370697	186.3563995	233.6575928	383.8630066	1.430349414	0.368677
Hexim2	156.2960358	213.0840912	166.0317535	202.1923523	0.996870375	0.987859
Med14	72.09898376	101.2219543	130.9021149	88.957901	1.268513881	0.458292
Pcyt2	116.1568298	90.0813446	109.3525162	89.48074341	0.964095324	0.842287
Ralgapb	120.4270935	96.5085144	103.7008896	94.83282471	0.915173476	0.545613
Rpn2	3090.808594	2804.395508	2818.515625	2962.704346	0.980664939	0.756229
Chm	231.5657043	188.7801056	163.7788696	168.6085205	0.79074748	0.177799
Pusl1	121.1451569	150.4959412	88.8322525	123.365715	0.781170335	0.319997
Spen	190.1332092	108.8233871	148.8006134	132.8581238	0.942139229	0.853963
Plekhm2	100.6257019	151.310257	107.6389694	111.4835434	0.869754813	0.584744
Magt1	75.63710022	113.720108	91.83841705	65.83679962	0.832686636	0.563019
Ppp1r8	145.0192108	163.9032288	131.1084137	115.8018188	0.79926286	0.125400
Ddi2	420.0541992	477.9649048	379.224884	492.4713135	0.97068781	0.855206
Cfp	179.7787628	236.5747528	191.6222382	241.947876	1.041350914	0.841598
Cstf2	116.3437347	202.3134155	142.3837433	200.651413	1.076502303	0.836260
Clcc1	213.1088867	209.8893433	233.6713409	208.2598267	1.044758905	0.536797
Pqbp1	46.82983017	54.92648315	32.64794922	43.67365265	0.750042915	0.204064
Tfe3	56.64218903	41.13689804	72.86702728	207.910614	2.871551062	0.310508
Gripap1	119.3113251	58.47605515	84.88921356	92.6374588	0.998533598	0.996994
Dock11	208.1332855	171.5002747	174.9315643	188.1741333	0.956463642	0.712629
Huwe1	239.0239563	239.4051514	201.5354919	229.1285706	0.900162753	0.225612
Gemin5	70.57945251	112.9846802	83.90325928	100.1932755	1.00290036	0.991713
Atp7a	77.22044373	65.53011322	59.92113495	67.69793701	0.894000519	0.393890
Med12	38.43647766	43.79578781	43.38623428	22.78247643	0.804656303	0.529272
Madd	88.76589203	91.81721497	61.29725266	83.5562439	0.802143118	0.252733
Arhgap1	1140.82019	1074.395508	1065.10022	1417.94043	1.120902426	0.533456
Phka2	151.2699738	110.4068527	114.4942856	135.2988434	0.954586359	0.819747
Bcl2l1	123.6496201	154.9510956	142.3656464	121.3073044	0.946418785	0.730552
Usp8	264.9534607	367.0091248	281.2878113	320.6466675	0.95248436	0.809439
Accs	84.7190094	120.9749374	92.5453186	119.8255615	1.032460524	0.896503
Pir	185.5539398	139.1102448	113.4039917	83.03862762	0.605064028	0.147062
Cd82	27.90552521	33.50483322	12.98027134	27.79841805	0.66403601	0.322559
Ndufaf6	70.00537109	92.33084869	59.12895584	130.2784119	1.166759753	0.751360
Cd72	118.6238632	72.62083435	92.60140228	91.99633789	0.965243704	0.898368
Arrdc1	98.73777771	105.5548172	29.1695385	69.39205933	0.48245311	0.122185
Virma	147.786911	112.7685013	155.2732086	172.6759644	1.258654234	0.226951
Card9	355.0896606	400.8734741	311.7760925	419.2866516	0.967061369	0.851004
Man1b1	142.4633789	101.0618515	142.3801575	179.3499451	1.321136631	0.294210
Fubp3	166.7953339	168.2128754	144.074234	155.8618622	0.895309691	0.098033
Rpp38	164.4260101	180.5272675	136.117157	180.0957947	0.916683424	0.601931
Map7d1	201.6132965	182.9757385	153.8204041	211.3055267	0.949392462	0.777946
Pdp1	153.693512	183.7239685	183.4545288	155.0802002	1.003311176	0.980882
Snap23	233.6004333	207.5146027	194.4638367	220.7331848	0.941244319	0.556347
Lrrc57	77.43811798	156.1880951	136.828125	106.7152939	1.042449029	0.917112
Hacd4	210.851181	252.7579193	159.7471313	153.0213165	0.674638284	0.070861
Alkbh3	72.24139404	60.89825058	72.30216217	65.64389801	1.036100559	0.749822
Slc25a51	74.23651886	101.6591644	103.2860565	75.9543457	1.019015355	0.939028
Hnrnpa3	3947.220703	3870.647705	4278.952148	4121.136719	1.074473044	0.080025
Agps	679.0944824	525.3163452	634.1722412	724.6905518	1.128238606	0.477970
Asph	1037.127441	1161.880493	1416.643555	1204.471924	1.191953625	0.228485
Surf6	298.7037048	285.0444336	287.4146729	385.5457458	1.152826663	0.462921
Med22	32.83244705	32.40439606	42.21479034	49.73144913	1.409421963	0.071088
Dnajc8	194.2305756	218.8996124	172.609375	163.1945343	0.812828302	0.099502
Usp48	85.93156433	100.618454	77.74105835	67.29077148	0.777442056	0.147811
Dnajc25	39.80025482	34.79236603	63.91611481	27.45323753	1.224911409	0.693224
Emd	438.2330017	397.9275818	376.2737427	466.3819885	1.007767823	0.953523
RP23-436K3.4-001	1847.652588	2373.779785	2069.650146	2269.544434	1.027896268	0.853641
Pofut1	342.4067993	327.1483154	373.2459717	413.9960022	1.17576874	0.113832
Slc44a1	147.4736938	125.1242905	118.6174011	125.5541763	0.895720407	0.348417
Cavin4	66.87798309	128.4811859	102.8067322	148.0922241	1.28429578	0.543097
Galt	78.77973938	90.84973907	101.9244385	94.46076202	1.15773038	0.200038
Mrto4	152.9072723	99.43080139	84.58422852	85.66928101	0.674704007	0.264627
Ubap2	77.65900421	36.52752304	39.73141479	83.87745667	1.082517127	0.890246
Ubr4	1071.570435	1018.823608	908.2941895	1012.570129	0.91890059	0.283937
Uck1	154.2818756	157.8994446	153.3510742	169.6964569	1.034807371	0.582868
Rbbp9	184.2556	175.3466492	183.9417877	160.7395172	0.958507089	0.609242
Ap5s1	84.47736359	89.57010651	86.21328735	90.74144745	1.016703861	0.711192
Fam219a	60.41028976	32.73626328	38.50075531	33.75337219	0.775703718	0.534374
Hmgb3	88.24629974	98.378685	60.02622986	87.05982971	0.788137021	0.304328
Zbp1	470.5763245	436.9285889	476.4533691	878.7891235	1.493372072	0.382933
Ints8	102.0001221	63.56528854	138.045639	139.4010773	1.675752896	0.100639
Cd44	453.2298279	370.1381836	330.2232361	323.1540833	0.793542268	0.178369
Ndufaf5	61.80421066	64.47215271	74.40998077	52.75675964	1.007051019	0.971154
Fnbp1	272.7524109	306.0426636	335.4969177	292.9717407	1.085822403	0.454785
Aqr	146.4606171	117.7286758	126.1682587	143.9741669	1.022533588	0.876421
Itprid2	15.11041069	16.7526226	26.38517952	11.63880539	1.193357348	0.718282
Tmem87a	65.98233032	110.8048553	88.0015564	78.35070801	0.940974674	0.841114
Ganc	59.03482056	46.34501648	53.37133789	47.74145889	0.959508001	0.787618
Hnmt	78.90415955	75.94565582	75.91275024	57.44717026	0.861221049	0.369382
Acss2	89.81421661	143.750351	118.074501	82.20607758	0.857495556	0.658498
Srxn1	286.3709106	262.4993896	424.3179016	148.9215088	1.044398668	0.937784
Chst14	117.5622711	74.02658081	117.0065384	133.3027039	1.306491686	0.333837
Kyat1	138.36409	191.0642395	204.9413757	131.2053375	1.020394068	0.947656
Ppig	59.55944061	62.04500198	51.60126495	76.57264709	1.054023268	0.817981
Tank	98.49066162	128.701889	116.5717316	104.3073502	0.972210933	0.864348
Ak4	77.74404144	90.3611145	201.6884918	81.01039886	1.681678882	0.444638
Helz2	287.332428	210.7584534	190.9571228	268.5979919	0.922633061	0.757576
Ap4e1	43.03139877	37.08457565	23.59774399	29.70275688	0.6652918	0.087899
Lnpk	168.0948029	144.1080475	125.510231	155.3278046	0.899537065	0.498574
Plcb4	353.9951477	319.4912109	343.848877	451.2163086	1.180521588	0.393756
Gorasp2	156.0635071	216.8866119	184.9017029	183.6326141	0.988159805	0.948742
Nek6	92.49381256	60.14656067	79.39056396	57.69481659	0.898093851	0.728235
Raly	242.6760559	264.5918884	206.1029816	286.0842896	0.970270794	0.872463
Tpd52l2	726.2874756	705.2641602	713.1264038	727.4921265	1.006333613	0.755831
Dnajc5	133.3837128	91.13339233	102.9312592	105.3039246	0.927480263	0.737475
Rabepk	143.3953857	138.8784637	99.84499359	143.4285736	0.861835298	0.467341
Epb41l1	247.2350616	301.9595337	267.1162109	258.751709	0.957525665	0.714456
Eif2ak4	157.3259583	153.8467255	158.0204773	143.1741638	0.967934066	0.580071
Srp14	332.28479	415.9163208	458.713562	470.4503174	1.241863806	0.165383
Pfkfb3	47.87820053	61.86310959	55.62279892	65.01927185	1.099331424	0.583980
Rrbp1	717.1618652	804.3005371	877.6031494	941.3422852	1.195524406	0.110336
Acot11	365.2858276	308.2113953	301.5570374	245.9063568	0.812866595	0.254662
Ssrp1	349.6913757	374.5575256	344.5409546	329.2405396	0.930317592	0.226031
Rabgap1	166.0661469	127.9877625	140.2013397	149.6175537	0.985597825	0.923878
Ptprj	244.2766266	285.2411499	258.6816406	337.3026733	1.125522769	0.531606
Sh3glb2	420.1238708	374.2379456	424.6449585	363.3841858	0.992027975	0.941596
Arhgef10l	92.15848541	123.8993073	120.7891617	118.9911041	1.109796887	0.533342
Gpr155	128.1873932	66.0933609	131.1102142	182.3485413	1.613431845	0.276918
Ubtf	297.5510559	241.1343689	210.8701172	342.0530396	1.026430513	0.929673
1810030O07Rik	54.63739014	40.45492172	56.18081284	58.51504517	1.206152798	0.305816
Dpm1	241.6133881	280.9083252	197.6468048	213.7296448	0.787290631	0.120185
Mocs3	40.92739105	64.88500977	57.82212067	45.58850479	0.97730157	0.936992
Las1l	68.68686676	83.56949615	78.80451965	60.02558517	0.911818082	0.631645
Set	927.5933228	777.666687	887.0177002	987.7198486	1.09938516	0.447109
Dync1i2	532.3096313	589.199646	568.8255005	508.874176	0.960936925	0.649024
Ppih	242.6668701	343.3789368	323.4762878	304.1296082	1.07091611	0.724530
Arid1a	76.64625549	101.7263336	86.1978302	126.503952	1.192457783	0.544727
Psip1	339.506073	305.0453796	347.6322937	278.6165771	0.971604157	0.834543
Cd59a	95.91482544	88.76858521	78.07085419	49.9422226	0.693148758	0.190102
Clec10a	66.17066193	101.7937851	119.8518677	54.79357147	1.039776228	0.936437
Ehmt2	49.53530502	75.82327271	30.96452904	46.67317581	0.619325029	0.259489
Xpo5	161.404129	156.4504852	141.3233948	131.7774048	0.859200362	0.053183
Mib1	64.32650757	62.06882477	83.36432648	74.71656799	1.250686173	0.071175
Slk	193.9156036	187.6590118	183.1602478	155.5247955	0.887598466	0.269295
Coro1b	1399.424561	1587.72937	1456.095093	1639.386475	1.036264498	0.720153
Pepd	765.9691772	1035.066406	911.4584351	806.4188843	0.953827528	0.800534
Tmed2	1297.630005	1096.379761	1219.968506	1095.194092	0.967064809	0.770814
Crkl	327.2784729	366.0872498	348.565918	346.0671692	1.001827844	0.976962
Snrnp70	1772.830811	2015.341675	1929.174072	1746.990479	0.970432198	0.747354
Tmed5	730.0141602	984.6708374	801.5197754	728.5921631	0.892357454	0.558033
Nap1l4	1712.31543	1535.430786	1424.744385	1666.691284	0.951871071	0.653996
Ube2b	173.6071777	186.8828888	166.7673645	158.5456848	0.9024189	0.153062
Commd1	80.60932922	97.75805664	97.76660156	77.54537201	0.982870118	0.918783
Bltp3b	64.93097687	49.10030746	53.50488663	57.67336273	0.974980243	0.877690
Aga	394.3938293	546.2329102	529.8407593	356.29776	0.942072431	0.835197
Cox4i1	720.8596802	784.9584351	827.8775024	679.6253052	1.001118789	0.992625
Tyw5	159.2182312	121.4203873	188.623642	143.09729	1.182021683	0.478970
Marco	68.17053223	61.58140182	67.9977951	130.6001892	1.530597488	0.388240
Mars2	76.96779633	83.52552032	66.4542923	93.22370911	0.994919943	0.979087
Lcmt1	151.6564789	185.2338715	169.7363586	180.6944122	1.040192367	0.738365
Lgmn	1831.938721	2079.748779	2514.422607	2215.183838	1.209096188	0.169914
Ube2n	1694.458252	2277.650146	1921.875854	1987.495239	0.984205541	0.924624
Cltb	139.5000458	137.4164276	104.0539703	66.24275208	0.614975051	0.106394
COX2	82.05052185	88.91994476	67.04153442	86.8825531	0.900296353	0.502131
Pabpc4	90.48472595	92.49682617	99.70256805	123.1189728	1.217726805	0.232137
Ikbkg	198.0818787	224.9283447	273.5634155	220.8223724	1.168732481	0.351109
Kdm1a	290.0975647	316.99823	276.5621338	303.9004517	0.956130137	0.559248
Tbc1d8b	76.24865723	49.44081116	47.1391449	39.52482986	0.689508643	0.296383
Plcb2	109.9185104	129.891098	106.6199875	82.49889374	0.78862095	0.246938
Cep250	44.66267014	36.94433594	40.45071793	39.98926926	0.985699526	0.893878
Hmgn2	308.7263184	169.4430847	131.7036743	272.027832	0.844327353	0.742739
H13	43.90196609	53.41064453	53.96868896	108.6330795	1.670921861	0.360399
Sptan1	80.93591309	63.73476028	60.32530594	36.66118622	0.670394973	0.244679
Sirt7	67.57129669	60.79019165	52.6452446	84.1769104	1.065912812	0.817619
Vbp1	280.3699341	347.9714355	320.8530273	303.6225891	0.993847686	0.960847
Ywhaq	2181.359619	2390.112549	2275.285645	2175.061035	0.973504052	0.653101
Atp6v0c	255.7047272	397.7319641	339.3093262	253.9849548	0.907959851	0.751387
Ttc38	203.7976532	197.5643921	174.5100708	200.3613739	0.933998242	0.424123
Rps16	4036.465088	3959.07373	3895.067383	4516.645508	1.052050785	0.574778
Selenoo	21.2645359	19.42895699	22.30214691	37.05103683	1.458542375	0.336111
Trim65	82.11224365	105.6592941	54.59514236	68.83433533	0.657338589	0.144334
Mtif3	156.1651917	255.015686	196.0860291	257.962738	1.104255552	0.748436
Ppp1r11	93.21861267	84.03255463	73.4987793	85.42963409	0.896628303	0.347768
Stim2	191.8303528	147.2613831	122.3487854	162.8028717	0.84092777	0.464742
Abcc1	533.9373169	515.4025879	518.4039917	453.8868713	0.9265738	0.369815
Glo1	960.7764893	1027.894775	1035.994019	1095.381592	1.07175864	0.252314
Phf11	83.70645905	42.60144043	67.08618927	77.15996552	1.142020059	0.712905
Mtr	62.84763718	36.1598053	26.76767159	47.5217514	0.750341804	0.540754
Exoc6b	242.263443	206.9928741	219.2003937	211.8564453	0.959489767	0.663613
Armt1	82.80744934	64.11000824	85.22816467	76.48495483	1.10070731	0.547892
Pag1	48.97926331	80.74091339	69.01459503	66.81880951	1.047126268	0.865460
Bag3	93.10371399	74.73727417	78.15116119	96.49604034	1.040551557	0.817708
Prkcq	823.1088867	604.2468262	713.8563843	767.312439	1.037701261	0.833462
Ralbp1	43.23587036	47.0420723	52.7870636	39.97040558	1.027465474	0.869976
Tmsb10	880.7791138	845.6846313	759.1463623	693.2636108	0.841262944	0.066839
Ccdc50	155.4801331	140.0199432	158.1832275	304.0936279	1.564388278	0.373534
Dennd4c	271.8381958	338.6107178	293.4373474	312.6158142	0.992799149	0.955304
Uqcc1	140.4319	110.0693588	120.8428955	105.5570297	0.903787575	0.551828
Arhgap31	34.46949387	41.61250305	50.30312729	74.17905426	1.636158179	0.191615
Dpy19l1	125.1175079	65.74588776	87.44012451	67.9808197	0.814304616	0.627714
Aldoa	8.651810646	22.75841904	8.254519463	13.98453331	0.708019425	0.608144
Aldoart2	6401.620117	9869.397461	9496.589844	8881.924805	1.129524602	0.610311
Fnip2	93.93257141	75.74950409	71.60516357	40.20160675	0.658919158	0.251783
Nfam1	78.33275604	108.3146896	107.1949005	107.7506104	1.151612389	0.444947
Sirt1	92.75850677	37.47011566	36.01990509	59.71723175	0.73514666	0.624257
Tnfrsf26	126.3002243	37.48085785	129.4605255	56.37449265	1.134654966	0.865653
Gmfb	525.0802612	860.6270752	737.9564819	600.7069092	0.966050591	0.908626
Gmfg	265.6808777	358.4008179	257.3113098	222.6734314	0.769105623	0.282713
Aldh9a1	1659.221313	2566.416748	1984.907227	2457.881104	1.051388753	0.851579
Cryl1	239.7256622	285.8919983	260.6443481	285.9274902	1.039865818	0.729036
Lgals8	471.905304	404.9414978	318.3551636	482.5065308	0.913342779	0.709958
Hbbt1	764.1000366	1067.054443	1371.87439	778.1815796	1.174153242	0.679525
Hbat1	1059.363281	1109.984253	1323.448975	665.3898315	0.916791236	0.810127
Slc9a9	115.9787292	163.7893982	125.7397385	99.37604523	0.804651287	0.422264
Ywhag	2578.762207	3331.146973	3894.700928	3283.226807	1.214558044	0.321035
Naa11	159.9824982	116.1352463	161.9180145	150.0182495	1.129721904	0.513083
Lsm10	47.23775482	18.41121864	19.14167404	18.54888344	0.574122572	0.434498
Sec14l1	64.42395782	68.85100555	79.35517883	98.93302917	1.337747192	0.154145
Ints11	74.66805267	59.508461	37.62141418	30.79229355	0.509878412	0.058381
Plekhf2	198.5400696	164.8163605	191.3107452	122.6122437	0.863953306	0.584537
Slc31a1	348.5507202	238.5388184	267.4178162	313.1395264	0.988873595	0.961258
Pars2	52.40537643	32.47031784	54.20955276	51.9576149	1.250854777	0.399771
Serinc1	55.97645569	53.06487656	43.80156326	54.81368637	0.904384123	0.456644
Pgk1	409.8910217	560.6590576	348.5534973	196.5054474	0.56159796	0.185268
Dhrs13	598.4813232	647.9220581	777.6193237	444.2481384	0.980314624	0.948588
Zmym3	235.5014648	252.7908478	236.3516846	270.4156494	1.037835987	0.676418
5031439G07Rik	396.5248718	576.1773071	446.898468	344.9667053	0.814088002	0.473635
Krtap4-9	10.08600903	6.568268299	10.59628487	2.912819147	0.811149217	0.745488
Rab34	49.77138519	64.0923996	62.58209991	69.12623596	1.156718408	0.374650
Dusp3	625.7592773	809.8241577	789.515686	508.755249	0.904350735	0.722171
Med1	87.69174957	77.90314484	65.49372864	74.45102692	0.845103082	0.192909
Lgals9	680.4901733	641.2283936	615.9541016	627.6537476	0.940902156	0.196824
Septin8	845.8654785	747.1681519	740.147522	809.8551636	0.97298805	0.755807
Kif3a	290.7659912	255.1273193	304.0108337	261.04776	1.035108111	0.764077
Cisd3	158.6155396	127.1000977	115.820343	93.84563446	0.73382745	0.186333
Chd3	164.9260254	87.31671906	120.4033279	167.0740356	1.139685362	0.734742
Bcas3	12.89362812	21.8399353	33.94104004	21.90748215	1.607912252	0.294413
Slc39a11	177.8500977	165.1143646	166.2997894	199.9319153	1.067841555	0.583983
Macf1	397.7828064	405.850647	389.4730225	386.6437073	0.965759609	0.084483
Jak1	210.2575836	191.8679352	200.8938599	210.0607452	1.021956046	0.709289
Tlk2	27.82192039	18.83901405	7.633857727	21.80971527	0.631011216	0.412802
Prpsap1	334.9753418	356.4364624	323.5267639	336.5385437	0.954663058	0.338035
Aldh3a2	387.0362244	375.4660339	393.6635132	418.5899963	1.065247349	0.211942
Gas7	967.9674683	1144.923706	1113.315674	1063.366577	1.030191369	0.761745
Elac2	91.19085693	124.273407	113.1105118	105.6576843	1.015334015	0.931271
Atp2a3	183.5238647	196.0579834	182.8374634	174.2514648	0.940742899	0.276893
Aifm1	359.3885803	396.8344116	456.3878479	375.840271	1.100506237	0.482335
Mospd2	417.1604614	452.4850159	442.2121277	365.7115479	0.929026479	0.540079
Nasp	152.7292938	137.7782898	123.6402588	107.951561	0.797197157	0.112860
Nfia	133.6681366	124.0357208	119.084671	87.04825592	0.79988297	0.263106
Pex10	35.83778	21.47300339	33.00271606	27.6929493	1.059061869	0.845589
Eif2b3	196.651886	220.7967987	200.9278107	183.7931061	0.921600501	0.384165
Cetn2	161.9090576	153.1477356	129.8289185	159.366394	0.917914861	0.489591
Hcfc1	388.1275024	370.1057739	354.6341858	404.1596069	1.00073924	0.992480
Arhgap4	454.5782776	458.9828796	497.0236511	659.8147583	1.26629553	0.273798
Coro2a	231.9379883	211.1370697	225.3458557	270.145752	1.118301739	0.399803
Tbc1d2	103.2934952	88.10562897	119.8902664	61.10683823	0.945652732	0.879732
Stx17	49.87848663	42.05044174	57.91767883	52.47983551	1.200900699	0.192259
Prkx	146.995575	212.3273163	146.7094269	152.5469208	0.832834075	0.456464
Kif16b	62.41950607	80.91988373	43.32279205	30.17549133	0.512757055	0.091363
Uprt	212.7323456	154.5460205	174.5474243	192.3734131	0.999026546	0.995846
Mtm1	85.86935425	76.5998764	75.38116455	76.31641388	0.933700356	0.367057
Camk1d	140.3417511	116.5357666	91.83701324	152.9903717	0.953089967	0.871238
Clta	1212.109009	2477.143799	1767.811157	1839.311279	0.977737939	0.954213
Lrrc47	427.0069275	377.3956604	400.1171875	409.7627563	1.006809222	0.923591
Chchd7	277.0751343	275.6562805	240.1999512	153.5266418	0.712328958	0.208049
Tomm5	155.4266052	177.821167	364.4710388	268.5802002	1.899641323	0.093066
Apbb1ip	1046.444336	1079.557495	1133.363281	1886.106567	1.420257407	0.357487
Cwc22	90.23313141	85.10979462	94.00489044	92.29866791	1.062509692	0.179514
Chmp6	95.16082001	71.92197418	89.82575989	89.7840271	1.074974762	0.643829
Baiap2	118.4790726	101.5391006	141.1945496	76.7771759	0.990698733	0.978280
Aatk	98.63185883	69.16755676	79.44065094	44.77048492	0.740235807	0.439157
Thoc2	202.6840668	206.9882355	197.2144318	205.2459869	0.98239597	0.511633
Dlgap4	145.9716187	154.6710205	137.468277	166.7358704	1.011846318	0.917799
Irf5	152.1339264	185.8335876	168.1814728	198.4702606	1.084872712	0.591430
Fbln1	142.4773712	204.609314	225.6030273	108.7429276	0.963292368	0.932087
Rpsa	3344.302002	3643.333252	3835.807617	3709.918213	1.079868304	0.227552
Snap47	106.8445511	64.17585754	36.02557373	68.16712952	0.609241342	0.337441
Ggta1	82.93851471	68.97660828	70.31343842	86.85675049	1.034592118	0.830820
Bltp3a	48.08414078	41.90272141	37.17019653	43.93715286	0.901324343	0.434837
Phc2	37.8784523	82.54082489	54.07219696	62.98048401	0.972042714	0.947800
Cpsf4	101.1081924	73.84936523	98.78768158	78.90594482	1.015638471	0.942751
Tu11	197.6646423	204.7841034	255.7876434	225.7169189	1.196436981	0.124821
Hnrnpk	120.3244476	78.97207642	74.78357697	117.3234634	0.963925695	0.914622
Calr	6690.54834	5986.813477	6833.296875	6863.856445	1.080441934	0.284657
Rab5b	674.9943848	693.2564697	673.9743652	674.4606323	0.98551738	0.391403
Traf3ip3	30.83021355	36.61116409	22.01704979	23.67873192	0.677562993	0.068719
Zbed5	137.3833466	254.2599945	139.8575897	156.7824707	0.757423986	0.505559
Rufy2	11.55115509	3.537025928	11.72575569	19.77947235	2.088073307	0.285334
Luzp1	40.57825089	36.73561096	55.72107697	77.65651703	1.725144635	0.128145
Cad	635.6723022	593.3643188	563.4401855	581.4981079	0.931573782	0.209032
Phf3	41.99555588	27.76715851	35.41718292	42.39289474	1.115353357	0.662035
Rnasel	259.5174255	234.7944336	223.9323273	257.13797	0.97321213	0.779400
Cdc42bpb	153.3164673	146.9014893	161.2291565	147.0731812	1.026928373	0.654792
Strn3	174.2548981	186.328537	163.4816284	193.9447174	0.991244497	0.932031
Naa25	278.0694885	227.9152679	211.4861603	239.2492523	0.890808284	0.436845
Tnfaip2	129.7557983	116.6975784	98.31144714	172.8680115	1.100327625	0.774936
Nhlrc2	374.4046631	346.9066467	355.9300537	343.1530762	0.969183653	0.539788
Ptpn7	1003.541443	912.3425293	937.2612305	835.2575073	0.92517019	0.404696
Itsn2	254.5980377	325.9272156	290.8455505	286.363678	0.994287889	0.967210
Ythdc2	93.91915894	90.05057526	76.80328369	88.86739349	0.900532242	0.285473
Myo18a	677.1098022	668.3084106	637.5722656	704.4370728	0.997466309	0.964282
Cd2ap	443.1928406	421.0856628	434.8052368	642.5257568	1.24650907	0.415063
Gmps	500.8981628	464.6322632	458.6030579	466.4468384	0.95807431	0.389188
Adam17	179.7658844	163.0246429	179.6194916	182.045105	1.055060066	0.380607
Sbno1	43.57728577	67.5973053	60.42375946	60.54547882	1.088101491	0.722953
Lrig2	20.81003952	22.39281273	7.96044302	25.26267242	0.769002825	0.623698
Tmed1	32.77370453	44.99573898	34.58814621	59.58520126	1.210929939	0.615227
Fut11	125.5986786	94.2670517	101.8235397	93.3184967	0.887550944	0.525882
Zranb2	44.43572235	45.16116333	47.43714142	25.7528553	0.816881035	0.528463
Actb	40346.74219	51939.17578	45997.78125	46432.33984	1.001562569	0.991211
Tradd	269.7662354	230.8075104	250.8345947	240.2212372	0.980985991	0.835591
Brd2	231.0118408	267.6358337	256.0859375	242.9853363	1.000849496	0.992300
D17H6S53E	148.6268158	95.09179688	186.3850555	190.5084076	1.546428724	0.131292
Ggcx	122.8531876	116.4750061	117.1925583	91.36139679	0.871414069	0.366913
Nedd4	60.33647919	97.81996155	92.74243927	129.5350647	1.405428087	0.346551
Parp14	591.4343262	569.3187866	586.7664185	499.6397705	0.935949408	0.495158
Cyp4v3	127.6607285	94.64881897	103.3861313	68.3804245	0.772645879	0.403722
Gpd1l	541.8394775	483.2950439	498.7585449	457.0839233	0.932406868	0.436666
Sf3b3	539.1677856	620.559082	532.2546387	490.865509	0.882207851	0.273292
Pcm1	49.35770416	52.96023941	32.49092484	61.24953842	0.916168367	0.795172
Polr1f	94.75188446	86.25366211	93.01579285	102.3233719	1.079188834	0.373327
Psmd13	428.3482361	528.1027832	486.4810791	535.6134644	1.068632395	0.614787
Pdap1	147.7746735	168.8726349	166.4189301	193.7779694	1.137533432	0.334624
Prpf38a	44.26971436	36.54307938	33.01012802	23.78450394	0.702792582	0.184064
Kctd21	122.8627014	92.17757416	149.8389282	117.2988052	1.242268374	0.364240
Hist2h4	39724.88281	37748.28906	42624.81641	51572.08203	1.215864746	0.209529
Ppp6r1	210.9274139	235.3197937	190.5932007	203.8082581	0.883818323	0.202584
Strap	612.4442749	608.6735229	540.1708984	592.8414307	0.92784851	0.237157
Ubp1	186.1340027	174.1067657	168.9879761	200.5671234	1.025855849	0.808695
Map4k4	173.0407257	128.3334961	123.7004471	157.929657	0.934486375	0.759336
Zfr	85.64389801	74.15578461	71.84900665	65.68271637	0.86065079	0.229783
Erbin	691.8891602	702.6965942	697.7504272	695.3094482	0.998905855	0.903077
Xdh	1504.496948	1546.992065	1520.617188	1276.376465	0.916599614	0.412560
Mccc2	67.75683594	125.5016098	111.6352615	107.7278519	1.135076465	0.696147
Ddx18	200.9816437	192.5247803	197.9673462	281.8807678	1.219416215	0.413616
Unc13d	259.3521729	271.103363	241.3944092	248.6848145	0.923883701	0.100017
Cln5	434.7305298	508.2073059	468.2975464	366.720459	0.885549369	0.480049
Fyb1	838.5978394	850.6937256	847.657959	1139.425171	1.176281923	0.415114
Abcb1b	113.6603241	111.9947891	108.1334381	54.1398468	0.719120797	0.361485
Tmem199	183.6394501	222.3315887	232.0424652	143.7546997	0.925674812	0.783888
Card19	93.03768158	66.67919922	83.0383606	83.1620636	1.040593977	0.828643
Pofut2	338.6069641	323.820282	320.8322449	364.5140991	1.034598664	0.668458
H2az2	238.7158051	221.2747345	271.428894	263.8596802	1.163694746	0.058242
Cops9	51.97218323	26.31892014	17.89342308	13.7995348	0.404809187	0.214710
Tigar	106.4824371	89.38404846	116.2536392	85.04217529	1.02771954	0.892746
Lactb	264.841217	256.9581604	295.1986389	239.9890137	1.025657898	0.832643
Myo6	79.43468475	66.54473877	50.61066818	47.71298218	0.673544586	0.068997
Ep300	30.04737091	24.63255501	15.61245537	30.71203804	0.847193785	0.654382
Abca7	145.314682	109.4551697	122.9716263	121.7930222	0.960728465	0.806541
Golgb1	308.6105652	313.0758972	308.0857239	339.68396	1.041955589	0.499611
Aoah	1033.910767	1383.56543	1098.750366	1334.861694	1.006674673	0.972967
Zfp213	73.1000061	105.1461945	64.33326721	73.97138214	0.7759192	0.355029
Taok1	125.932663	167.8614044	112.9955521	131.2253876	0.831265729	0.391555
Itpkb	79.7660675	60.11183167	80.83872223	118.0952225	1.422197115	0.295968
Polr3a	54.82270813	19.28285599	63.25168228	80.92944336	1.945618084	0.219538
Gm6793	1732.129639	1298.235474	1024.982422	1013.740417	0.672764754	0.149716
Sarnp	279.0375366	276.6413574	247.5731049	308.1000671	0.999989703	0.999933
Lrch3	108.836647	106.2610855	106.3572388	130.7829742	1.102476582	0.464188
Prex1	458.6858826	475.1479492	458.697998	380.6851501	0.898857077	0.357864
Wdr82	42.42416763	28.97754097	25.54880142	54.11921692	1.115771876	0.817982
Ccdc88b	132.2942963	159.8808136	138.5283356	162.0148773	1.028640711	0.838815
Pik3r4	211.2172089	178.1729431	210.2769012	202.1851501	1.059251369	0.567605
Ankrd44	145.8058777	149.2783813	142.3973083	122.2873993	0.896980098	0.274774
Plxnb2	484.5683899	434.5903015	490.8184814	534.4973755	1.115493839	0.250864
Cbr1	903.2755127	1079.36377	1027.631592	945.7260742	0.995318555	0.966225
Dock5	146.2517853	75.3788147	86.80179596	100.1721725	0.843628851	0.678285
Taok3	504.1412048	448.8950806	470.7076721	520.6246338	1.040183172	0.658211
Trip11	183.6574402	189.5457916	197.1168976	233.677063	1.154314657	0.260156
Rbm25	352.2814026	342.2211304	327.2264709	381.4326172	1.020383734	0.821352
Fut8	69.08158112	42.33698273	62.32711411	86.94790649	1.339767948	0.407045
Cyba	776.6651611	811.255249	753.9650879	1318.149658	1.304923555	0.481914
Phf11b	37.90222931	28.15453148	35.65956879	37.25135422	1.103761706	0.559473
Nfatc2	167.9421082	200.290741	183.0986176	285.7584229	1.273262398	0.448551
Apobec3	282.5405884	289.7226563	228.8318939	270.3271179	0.872254188	0.224709
Fam91a1	126.1713562	127.2752991	105.1090164	121.3348083	0.893457539	0.238720
Flna	8027.98291	7312.301758	6610.109375	4819.655273	0.745081652	0.179736
Anxa1	7469.344238	7231.965332	8438.12793	6697.675781	1.029554792	0.827710
	923.081665	767.3106689	850.7895508	1062.11792	1.131635202	0.485933
Psmc3	1520.422241	1413.007202	1499.635376	1533.760864	1.034078473	0.468671
Cpne1	1025.880615	1060.500244	1063.884277	1195.822754	1.083075039	0.331651
Abi1	1503.807495	1221.578369	1328.532593	1574.185181	1.065066716	0.682241
Sigmar1	104.9886322	76.69478607	117.5333252	111.5200043	1.260727763	0.243152
Xpnpep3	104.4248123	86.41497803	102.44384	78.01474762	0.945602525	0.764914
Mindy1	226.2894592	212.6418762	221.019043	187.701828	0.931172687	0.489733
Cdk19	72.70062256	67.29455566	48.12386703	63.64167786	0.798352817	0.227951
Asah2	129.8856201	206.6062775	198.7941895	132.2559967	0.983828106	0.962138
Phc3	49.07085419	47.22351456	41.96797943	59.64562607	1.055239334	0.792967
Ppp1r18	175.6957092	162.8033142	144.7563324	186.713501	0.979234238	0.887481
Commd6	146.1118164	221.5683746	180.412674	162.2282257	0.931899265	0.777599
Sntb2	222.2171783	167.9723663	183.3991699	178.5967102	0.92774367	0.656226
Anapc1	91.93977356	63.57310104	80.23996735	61.47758102	0.91129142	0.724298
Wapl	125.8571472	105.9407272	91.22629547	97.43456268	0.813902451	0.174585
Ndrg1	1277.901001	1608.790649	1862.833252	3412.298096	1.827396891	0.270694
Igf2r	113.0351791	143.8998871	139.4570313	112.8125916	0.981841936	0.919356
Bcl10	40.21344757	34.26855469	52.12999725	61.02268982	1.519195022	0.068721
Zswim8	84.24580383	84.1476593	85.1859436	96.36611938	1.078141987	0.360328
Pdlim7	8.627010345	19.97529984	12.6312151	10.13521957	0.79596489	0.665336
Bnip1	104.7836914	203.9510193	161.688324	170.6656342	1.076503375	0.834581
Cfb	79.12613678	142.0708466	138.0575256	67.36022186	0.928664326	0.882938
Spag9	343.9747314	300.4627991	334.549469	363.3114319	1.082899223	0.413430
Lrrc25	1512.747681	1624.474121	1943.928101	2186.132324	1.31647065	0.065197
Ppp1r3f	6.580420017	8.454716682	15.27982807	9.97795105	1.679916826	0.210714
Zmpste24	690.1212769	856.6818848	817.9631958	813.350708	1.054635744	0.662414
Pals2	85.9080658	74.13951874	82.94974518	87.08616638	1.062408483	0.507303
Arhgap25	175.4881744	195.8423462	210.1339417	216.5301819	1.149014422	0.122044
Reps2	71.39565277	76.48992157	65.16535187	70.29095459	0.91595348	0.227584
Sltm	84.85736084	96.1505661	90.23492432	102.2810898	1.063577808	0.557946
Phyhip	660.133728	619.5316772	848.1552124	569.4971313	1.107830483	0.672607
Adss2	388.039917	411.3314819	413.2891235	339.5766296	0.94182223	0.608558
Slc12a7	107.3364029	89.55289459	95.79412842	97.78427124	0.983183962	0.870275
Tlr1	89.60201263	64.12447357	74.37801361	142.2193451	1.408978791	0.477089
Dock8	528.0599365	510.4400024	450.8015137	493.0075073	0.908819525	0.174256
Tanc1	42.4004631	35.95150375	44.7514801	27.5705452	0.923040329	0.773686
Pdzd8	41.74457932	48.95275497	38.99936295	32.7567482	0.79116009	0.185372
Osbpl8	913.8179321	858.3482056	914.7891846	840.5100708	0.990482336	0.872400
Dnaaf5	68.84266663	91.50323486	57.88152695	62.38332748	0.750033854	0.224903
Ppil1	202.8114624	231.2992554	199.2757111	180.0523987	0.873804986	0.251958
Wwp1	105.6763306	108.0979919	105.5671387	78.20493317	0.859654563	0.388758
Pask	47.06554794	22.33286858	28.34241486	33.37817764	0.889366006	0.789714
Abcc4	163.6461334	112.1902847	129.1136322	119.2824173	0.900519414	0.652673
Ddx3x	2384.650879	2593.462158	2171.495605	2663.368652	0.971224282	0.813759
Ggh	570.8461304	549.6049805	453.7262268	338.1360168	0.706735203	0.107659
Tmf1	70.89941406	67.22360992	73.87528992	94.42686462	1.218494569	0.285195
Cblb	12.39910316	22.53317833	14.12172318	27.94251251	1.204165141	0.717708
Mon2	183.5405121	156.1437531	151.7258606	176.2802429	0.96562054	0.780993
Pgs1	257.3875427	243.3325653	238.6187134	198.4487457	0.872877786	0.273383
Mfap1a	1302.248901	1740.639404	1684.612915	1541.257568	1.060134372	0.729901
	52.41634369	38.3287735	40.7116394	39.72430038	0.886394136	0.541315
Cnnm3	6.552535057	14.68270397	2.27938509	17.40828896	0.92712279	0.936415
Prpf4b	303.3899841	366.8643799	270.8013	312.4085999	0.870132193	0.370120
P2rx7	317.4840698	336.3084412	304.3474121	276.9721375	0.889149906	0.160906
Fam174a	29.24410629	16.32528114	42.8852005	39.85844803	1.815772675	0.107285
Pfkfb4	170.1738281	170.9701233	149.9508057	269.989624	1.23097721	0.578988
Mcfd2	274.7785339	187.4141541	338.6141663	298.1934814	1.377796889	0.211356
Mbnl2	104.0539627	109.8715439	66.79943085	183.7510529	1.171204349	0.784052
Mndal	1413.9021	1315.445068	1187.438477	1315.548584	0.917064377	0.296227
Ifih1	171.2059784	194.1683044	213.5776825	228.230545	1.209193554	0.107003
Gapdh	23944.69141	28046.43164	25846.93945	21643.98047	0.913442856	0.523595
Rfx5	34.1603508	24.2408638	19.54385567	33.71891403	0.91201476	0.794472
Lsm4	235.2429504	340.1540527	305.6968384	334.5589294	1.112720025	0.611599
Mbd3	43.11523819	14.64760494	28.73755836	45.7226181	1.289067027	0.664479
Spns1	105.8828201	94.84210205	83.6391983	83.14200592	0.830894352	0.091669
Sec11a	760.3927612	941.9768066	1127.049072	1190.810669	1.361549093	0.085428
Osbpl3	69.43713379	95.240448	111.1081848	97.33020782	1.265736297	0.273302
Ogfod1	67.26914215	36.3204155	37.65504456	54.80247498	0.892537063	0.782834
Riox2	71.86577606	53.65755081	67.27914429	126.2255325	1.541583398	0.385379
Nmral1	552.7769165	415.8217163	460.1948547	526.9156494	1.019112015	0.914392
Igfbp2	105.8875046	121.0966415	134.5392151	49.72184372	0.811779421	0.669160
Lemd3	60.11948013	66.10409546	59.26696777	61.65363312	0.957987447	0.496993
Anapc7	73.74313354	74.99681091	80.25174713	83.61019135	1.101667337	0.051864
Cirbp	125.3885498	182.9078522	134.2034302	178.0637817	1.012879845	0.961212
Pabpn1	154.0982971	212.1921692	168.6879883	185.7194824	0.967558545	0.862522
Setd1a	55.43078232	59.77804565	58.231987	82.66519165	1.222972068	0.409370
Fam151b	27.2799778	44.0341835	30.86005211	27.99210548	0.825252047	0.539755
Uxs1	75.19042969	28.34137154	42.89757156	41.83722687	0.818442232	0.727128
Ndufb10	194.3029785	199.6300812	207.5240631	186.6092072	1.000508235	0.993441
Inpp4a	185.9249725	176.5119324	176.6140137	172.7176208	0.963841236	0.327114
Ndufv1	448.396698	473.4215393	479.4079285	459.7678528	1.018829682	0.640039
Cln3	252.0230713	203.0277863	186.0446472	289.039856	1.04402507	0.876744
Eif4e2	105.7444153	127.2461929	103.9092484	103.3403625	0.889519163	0.354028
Chst12	101.8070221	81.0951767	85.59394836	106.9077454	1.052484306	0.777337
Fam221a	112.0254669	63.6805954	64.47567749	47.30041504	0.636153876	0.338904
Cops7a	123.5984955	192.4109344	118.1223526	127.526619	0.777346966	0.417648
Mov10	227.9090881	229.6726837	237.7662506	218.8169403	0.997817699	0.962923
Bloc1s1	51.85987473	59.33275604	83.3459549	72.82740784	1.404529794	0.073347
Usp16	29.85164261	34.31303024	40.51316452	48.88166809	1.393209513	0.117002
Ninj1	76.42349243	76.78263092	138.8680115	204.2546997	2.239614864	0.100914
Ccdc9	317.1947327	322.554718	341.0632629	294.9424744	0.994148157	0.943079
Snx10	147.9282379	124.445816	113.7547531	96.89733887	0.773392652	0.166284
Mfsd10	452.6525269	358.6465454	423.0020447	394.2386169	1.00732355	0.957302
Tm9sf1	86.81667328	102.010788	91.36497498	120.4484024	1.121729731	0.556135
Mpv17	180.0489807	161.286911	151.8133087	213.0478058	1.068921035	0.748602
Tnfaip8	634.3508301	699.7315063	627.9224243	648.9856567	0.957143383	0.492770
Blnk	80.67181396	75.75615692	105.767868	147.6070099	1.619754296	0.148016
Qdpr	577.7520752	556.5160522	581.8516235	600.0210571	1.0419694	0.230621
Fuom	117.1273346	155.1376343	115.0995331	110.518959	0.828672499	0.347293
Leng8	50.8494339	71.02807617	51.4836998	57.56425095	0.894733989	0.604617
Hnrnph3	200.1210175	226.7700806	189.3429108	266.1274414	1.066947412	0.758710
Med28	112.8888245	66.92014313	132.5475616	173.3723297	1.701360591	0.176704
Ylpm1	35.69697571	53.9395256	28.47610664	49.55617905	0.870541404	0.717640
Tmem109	38.11100769	47.13328934	28.45920563	41.51331329	0.820846923	0.437399
Tm6sf1	58.47347641	50.81513214	76.37590027	45.13448715	1.111830309	0.740533
Rnf25	69.60532379	40.15329742	35.89053726	36.75608826	0.661876258	0.334911
Safb	68.634552	77.07200623	67.19068909	66.3168869	0.916277054	0.286991
Ntpcr	186.3788605	258.6911926	154.4968262	251.1478424	0.911417575	0.774970
Pmvk	106.189064	140.8664246	84.9094696	166.730545	1.018556666	0.963545
Tomm40l	362.1664734	291.914856	326.6850586	235.8566742	0.860048602	0.508941
Hyal1	110.3324051	96.59292603	87.74498749	108.5746918	0.948746479	0.712179
Klc2	50.09842682	66.51885986	61.52840042	80.74003601	1.219960098	0.416931
Rbm47	304.3378601	331.4681702	284.7347412	262.5801697	0.860820572	0.127412
Drap1	109.368988	145.7631226	112.4632034	93.71195221	0.808111355	0.354322
Pik3ca	61.54711533	80.0789566	53.22886276	49.15690613	0.722930231	0.174541
Cutc	38.18822861	45.18412781	39.9085083	80.48174286	1.444006819	0.463485
Setdb1	53.17916107	56.06249237	60.24203873	60.89151001	1.108858617	0.056579
Eef2kmt	94.36107635	90.06414032	84.12741089	107.8371048	1.040879979	0.783979
Pbrm1	139.2729797	100.9398422	115.7091522	101.8988266	0.905896601	0.634801
Plaat3	67.2687912	49.54534531	70.66339111	43.4522438	0.976899186	0.941343
Polr2i	146.0961151	161.276947	150.0738068	155.451889	0.993989824	0.919157
Abhd11	136.6821594	150.0649567	187.3006287	139.3182068	1.139048371	0.507440
Mapre2	307.9278564	301.1846313	266.0181274	285.2434082	0.90502419	0.104875
Bcl7b	59.35969543	144.0162201	126.4525986	155.7441101	1.387562082	0.471729
Rps5	744.8635864	904.9057617	935.973938	1018.084961	1.184443693	0.232784
Gsdme	78.20795441	65.81745148	46.60892105	79.92897797	0.878580402	0.671466
P2rx4	1092.509521	1246.586914	1164.756592	1301.542603	1.054381152	0.599906
Glyr1	78.44084167	94.33477783	104.0191574	118.3172531	1.286850605	0.146312
Rbm42	98.14186096	84.53276062	99.96470642	122.0570068	1.215394406	0.268680
Gar1	199.6256714	197.6210175	252.9321594	232.2317657	1.221316474	0.051660
Polr2j	124.3584366	126.3067856	131.7492981	110.1836548	0.965163619	0.725774
Fyn	101.6147156	74.07861328	86.69148254	59.0357399	0.829440841	0.522850
Myo5a	392.0358582	399.5534668	386.0211487	450.58255	1.056865817	0.560195
Rab3il1	288.1467285	295.5742798	266.9986267	327.2457581	1.018028093	0.878328
Pik3c3	119.0108109	138.243454	120.0082474	104.0733566	0.871051075	0.315417
Sf1	526.9743042	557.9259033	559.9822388	711.781311	1.17224012	0.351074
Mthfd2l	54.49587631	60.00455856	111.4746246	83.93439484	1.706622509	0.102335
Spg7	82.03400421	61.91827393	127.5372772	82.0470047	1.4559289	0.317796
Ccdc6	67.26052094	46.76543427	70.68667603	54.0500145	1.093932432	0.724219
Tssc4	45.59273911	46.63038254	47.07151031	42.21174622	0.968122255	0.614079
Haghl	95.12120819	89.61191559	68.81111145	79.54898834	0.803105024	0.094712
Tmed7	2073.263184	1634.430176	1758.838013	1575.909912	0.899413086	0.514944
Psmg4	325.7974548	281.2300415	327.7155457	402.5583191	1.203032596	0.292727
Acsl1	698.3423462	583.3036499	728.0098877	825.838501	1.212385006	0.213245
Uba6	365.4431152	430.263092	358.1099243	373.252594	0.919136374	0.435711
B4galt7	80.25844574	38.51828766	46.04721069	71.08503723	0.986154818	0.976117
Stxbp5	109.7074585	112.421463	95.80582428	134.5264893	1.03693077	0.852200
Cops6	400.2501221	398.2741089	356.0312195	386.3883057	0.929739507	0.206453
Tmem106b	133.6515656	112.3881683	132.5796814	124.1746445	1.043548218	0.685457
Ddx23	347.8252563	340.1046753	326.1961365	309.2420959	0.923696154	0.106254
Orc5	51.82006073	39.49258804	31.11606598	41.32485199	0.793328405	0.359641
Elovl5	104.7596817	69.06939697	86.37916565	74.25145721	0.924072221	0.759668
Tpd52	1422.008301	1612.487305	1620.789185	1559.321045	1.047986434	0.542546
Colq	1877.461914	2241.648682	1800.215576	1726.844604	0.856267415	0.252038
Mmab	104.5561752	120.2491379	126.566124	139.1063995	1.181789344	0.178900
Git2	230.0984802	247.6707764	246.4158936	268.4470215	1.077639274	0.318694
Palld	57.80952454	40.66041565	43.14836502	32.06164169	0.763786457	0.372735
Timm17a	163.4020386	106.0868149	128.049118	195.5605774	1.200827757	0.603324
Tmppe	54.52476501	73.53465271	86.59436035	62.86929321	1.167143005	0.554335
Ifi207	244.9908295	218.9432831	156.0083771	246.3952179	0.867372293	0.580195
Tmx2	92.66487122	108.0940552	101.4074097	86.7804184	0.93738212	0.614255
Sap18	496.91745	394.3779602	421.4959106	496.8909607	1.030395603	0.851163
Crem	164.9714813	352.6345215	264.7797241	315.5072327	1.121097811	0.777708
Tnip1	91.11486053	98.77130127	106.7610855	136.0271759	1.278599025	0.222438
Clip1	161.8520508	153.9048309	154.2073059	182.725708	1.067064674	0.548661
Atp8a2	159.9821625	94.12339783	103.9130783	57.93404388	0.636928692	0.369548
Aim2	434.6216125	294.2842712	343.6118774	374.97995	0.985849948	0.949348
Borcs8	127.6555405	141.9068146	127.868454	125.2200699	0.938886752	0.373584
Bicd2	47.74305725	72.87120819	73.41188812	69.68331909	1.186387089	0.469536
Ppp1r2	233.0714264	159.6744537	161.5153198	188.0283813	0.889999664	0.635480
Nrf1	139.7694092	99.75803375	108.605011	146.3945007	1.064594138	0.805028
Hpse	398.0556335	432.1582336	371.6713562	362.8964233	0.884793435	0.113024
Mapk3	1389.067627	1551.39563	1669.122803	1547.852173	1.094036788	0.305616
Tmem219	107.3125458	69.46349335	89.99786377	89.3578949	1.014593152	0.951868
Paip1	119.2382126	72.29779816	92.22353363	107.3572769	1.0420015	0.885420
Trim12c	155.5050507	198.1803894	172.649353	169.1624908	0.966428937	0.807579
Preb	380.203064	377.6782227	423.9607239	370.9956665	1.048919408	0.556802
Tial1	194.6794434	196.6366425	173.6979828	185.6558533	0.918321145	0.118674
Mrpl3	164.2938232	145.6831055	124.4021378	141.74086	0.858589698	0.226975
Msmo1	41.3440094	122.0299683	92.43747711	71.04105377	1.000639963	0.999114
Srsf11	184.0904388	205.7299194	200.003479	215.2844238	1.065331489	0.437810
Jtb	68.33087921	99.87580872	74.96353912	100.0782394	1.040635071	0.880987
Vezt	63.93617249	69.71923828	72.53949738	79.31900787	1.13619422	0.177805
Tia1	79.43058777	75.18201447	79.49452209	86.94483948	1.076492855	0.301873
Get4	89.03960419	78.88111115	68.53803253	67.58042908	0.810611492	0.089358
Lman2l	97.68761444	99.34141541	103.2289581	70.32611847	0.880860433	0.550047
Ptrhd1	189.6423798	169.4335785	148.895462	295.961731	1.238894398	0.621754
Plrg1	176.7101135	145.9870911	170.296524	192.0316315	1.122811572	0.402761
Dnase2a	686.3928223	914.3481445	798.2657471	935.7397461	1.083251775	0.666301
Ndufb5	227.5354462	212.5158691	256.7455139	229.8386688	1.105744184	0.270107
Fyttd1	90.3960495	35.95478821	46.3671875	100.5427551	1.162714433	0.814022
Sec11c	260.0740356	256.5073242	279.7192688	244.7634888	1.015295553	0.842964
Zc3hav1	365.6157227	363.2936707	334.9520264	408.0187073	1.01929093	0.865230
Pikfyve	196.491684	161.7856903	174.9407501	197.7625732	1.040264751	0.761507
Pex5	75.69778442	78.79476929	74.63119507	58.58994293	0.862314298	0.322683
Mrps18a	169.8313904	179.0140686	175.03125	140.9409943	0.90576568	0.450092
Itgal	399.6655273	392.5448608	434.5809631	1074.853638	1.90534563	0.379116
Tpd52	142.6647491	145.2311096	171.7572632	76.22341919	0.861355503	0.716763
Vps29	964.7946777	1104.19043	1250.678467	1168.77832	1.169393041	0.162471
Synj1	405.2811584	439.2637024	397.8577576	506.2563782	1.070534175	0.652340
Ndufa3	212.5474548	135.8948822	156.835434	153.5244751	0.890706657	0.668829
Aldh1l2	74.31461334	45.13506317	60.80566788	57.75401306	0.992549201	0.978555
Mapre3	301.3546448	278.2427673	298.5722656	295.4677124	1.024918272	0.598846
Dctn6	241.531601	199.883255	231.6977386	233.6627045	1.054247352	0.623745
Prkd3	78.67261505	52.03099823	91.23703003	67.23960114	1.212488524	0.519628
Pdia2	378.3788147	1345.829468	1046.2146	968.8526001	1.168691289	0.792692
Gxylt1	53.3657074	74.05236053	95.51330566	73.72594452	1.328220188	0.298510
Ercc2	69.43811035	100.0772018	65.25955963	54.67812347	0.707533034	0.265769
Ttc33	19.37631989	34.04800415	27.96344566	31.90197372	1.120564845	0.712814
Eif2b4	190.5301971	173.7108917	168.1678772	173.3724365	0.937676512	0.326264
Akt1	200.349472	171.6886902	142.224411	148.5883179	0.781674458	0.109585
Sumo2	627.9956055	753.8873291	621.387207	588.4741821	0.875516557	0.317113
Fmnl3	77.6008606	43.11193466	55.401577	58.85355759	0.946503926	0.869389
Rubcn	77.26459503	60.68117142	72.06451416	92.95353699	1.196253103	0.416907
Mrpl40	298.1809082	244.1483002	326.261322	243.4618988	1.050511778	0.807736
Dip2a	55.52191544	72.86164093	49.06600189	51.36981964	0.782310635	0.251197
Gsk3a	443.5830688	299.5421143	306.8310242	407.415741	0.961139228	0.884546
Cpped1	251.4711609	282.4099426	220.36409	214.3192139	0.81419496	0.087880
Igf1	38.19555664	59.45978165	45.98666382	44.02823639	0.921761184	0.754729
Anp32a	2322.740967	2568.901611	2168.523682	2226.195557	0.898413808	0.188284
Gls	882.4136353	907.364502	993.218811	886.4832153	1.050243037	0.498222
Cnn2	302.5310974	260.3624878	301.1828613	523.7977295	1.465606666	0.366874
Hdac10	77.58111572	55.38608551	76.17678833	40.28864288	0.875895936	0.733477
Mecp2	86.72608185	79.16920471	94.736763	82.71019745	1.069632321	0.501476
B3gat3	74.91837311	72.67459106	88.29258728	80.7266922	1.145171658	0.113101
Cuta	397.9482422	631.4373779	426.2131042	514.0631104	0.913434379	0.755115
Rhbdd2	68.79405975	51.58907318	53.94071579	53.82497406	0.895189278	0.539660
Selenoi	47.04565811	30.03164291	50.28274155	72.21347046	1.589264419	0.243412
Mindy3	91.30566406	95.37499237	101.411293	103.5091934	1.097706052	0.057612
Tmem41b	72.32422638	30.72232056	22.37771797	81.21621704	1.005312047	0.994629
Tmem126a	140.718338	97.34134674	121.7176514	122.1617432	1.024446432	0.905559
Wdr83	220.8699646	149.6798553	197.7449951	183.0121765	1.027546503	0.901203
Helb	148.9889526	121.3695526	90.55519104	72.9941864	0.604935204	0.082452
Pld1	63.38129807	56.12301636	46.33439255	45.04140472	0.764623417	0.062342
Ercc4	179.127533	270.6828003	215.6639404	134.7881012	0.779110696	0.501452
Tmem120b	37.34227753	19.78746223	32.82213974	34.72972488	1.182429062	0.614851
Ggact	62.71392441	50.75242996	56.65129471	58.50173569	1.014864988	0.901939
Nxpe5	26.06560516	13.46473217	23.14985275	11.40952206	0.874249428	0.800030
Tbc1d4	47.45064163	37.5570488	49.61960983	35.73082733	1.00403195	0.985789
Tmbim6	68.12321472	15.33796787	27.92813492	15.9986372	0.526313799	0.541047
Mob4	101.1827927	96.86960602	109.2548065	96.18768311	1.037313817	0.644986
Fxyd5	3.396862268	70.07539368	36.29636002	18.78536415	0.7496942	0.814639
Tle3	48.98122787	62.41568756	49.28208923	36.64483261	0.771358179	0.301363
Adck5	71.2324295	69.56415558	73.9406662	69.05332184	1.015606934	0.711882
Fsd1l	71.28413391	28.6012249	64.16403198	28.72743607	0.929980822	0.911207
Tmem167	518.3985596	156.284256	149.0962067	219.1445923	0.545798397	0.493449
Polrmt	24.93639183	19.33392143	33.65450287	11.89787388	1.028959892	0.959681
Gm44505	56.54189682	46.74998093	43.01670074	103.0734482	1.414343045	0.554694
Tsen15	124.850769	119.2450867	107.9694519	90.65307617	0.813707089	0.129748
Wtap	55.95436859	18.25402451	17.29127884	18.23518562	0.478739169	0.412879
Wdr26	361.3551331	318.7228699	297.1957397	309.9373169	0.892740324	0.242809
Gcc2	134.9377441	119.4245834	108.5840988	101.4184418	0.825603943	0.121855
Pdss2	108.877533	94.33478546	99.43353271	113.8106613	1.049366474	0.672277
Ccdc127	96.93257141	68.38156128	58.37252426	73.80196381	0.799535321	0.414597
Desi2	16.38417435	26.42439651	37.17078781	7.526438236	1.044118623	0.957370
Mroh1	445.5720215	432.6590576	441.6185913	381.9739685	0.937785714	0.465094
H3f3a	1028.187988	851.850647	961.4368286	987.8096924	1.036811949	0.735320
Kif2a	326.9021912	345.4099731	298.8960876	326.2863464	0.929899037	0.290036
Mtcl2	42.6604538	28.23523521	30.80514908	44.78419876	1.066205137	0.836986
Piezo1	121.768692	81.03180695	107.4099731	114.5835953	1.094640149	0.688248
Stab1	1122.801392	963.4415894	963.2672119	827.3057861	0.858276344	0.293583
Ash2l	78.46710968	121.4331589	117.0159531	107.6103592	1.123691898	0.630603
Tut7	160.1280212	125.8253784	109.3438416	141.4932556	0.877195716	0.532971
Msto1	53.23169708	37.96915054	49.63674927	56.51376724	1.163920284	0.466073
Rbm26	55.73324966	39.72224808	47.75654221	87.50117493	1.416971472	0.451001
Arhgef1	1457.268799	1625.160645	1465.519409	1529.750366	0.97172371	0.675678
Trmt2a	104.4002151	102.4195557	92.11283875	99.78140259	0.927833159	0.200173
Ankhd1	94.64033508	103.1871643	93.58786774	121.3289642	1.08638502	0.615682
Pkhd1l1	644.9364014	1424.967041	1013.447754	386.4558105	0.676313463	0.572130
Mrps12	41.54230499	34.96306229	33.46670914	29.22667503	0.819463868	0.219674
Diaph1	1033.241089	1018.848999	997.4354858	925.418335	0.937022128	0.220523
Atp5if1	694.1112671	811.2731934	844.4391479	603.8301392	0.962059411	0.850779
Tnpo2	160.2758179	192.5422363	169.1968842	179.5019226	0.988324726	0.914324
Wdfy4	577.3504028	573.4522705	505.4371033	551.2191162	0.918190619	0.176997
Ly9	195.1032562	156.9013824	174.4946136	153.4369507	0.931611485	0.636470
Rrp8	35.81909943	24.78693008	21.13907433	36.9794693	0.958956462	0.909257
Gcn1	434.1429138	447.339447	414.0318298	434.4541626	0.962567182	0.307630
Limk1	99.11293793	109.1286774	89.42484283	107.2606277	0.944506074	0.629032
Eif4g1	599.7216187	601.0342407	578.3818359	691.0098877	1.057160549	0.604287
Cdk14	81.68197632	65.069664	43.97637939	71.14427948	0.784459094	0.425238
Mpdu1	121.9177475	136.6296997	112.4871902	149.7371521	1.014221355	0.935219
Mki67	82.24972534	45.3107605	44.76386261	42.80965424	0.686525426	0.392711
Gpaa1	265.8086853	322.9527893	291.2241821	334.519165	1.062812997	0.657332
Suz12	41.56387711	73.93218231	31.02012634	54.60346603	0.741355097	0.533478
Csnk1a1	347.0055237	263.0860901	208.8993835	258.2793274	0.765751734	0.279885
Muc5ac	406.7701721	496.1531372	458.8760376	228.9342194	0.761759332	0.475176
Papola	83.3447113	57.64867783	49.66287231	73.22679138	0.871598764	0.655329
Ncapg	800.0942993	601.1235962	492.7891541	398.809967	0.636302979	0.146541
Trim30d	85.91608429	95.72677612	78.4584198	93.60324097	0.947252539	0.648507
Lpin2	23.68255615	42.17761993	44.74333954	43.73326874	1.343400725	0.346487
H2-Q7	37.6317749	38.05704498	46.14065552	24.10548782	0.928091407	0.827980
Rps6ka1	1407.175415	1311.718262	1231.635376	1634.567505	1.054179833	0.756049
Ppp4r1	158.9439697	167.3232574	139.5190277	148.7607422	0.883569497	0.093037
Samd9l	202.4789886	161.9019012	160.0152893	211.1091614	1.0185069	0.927111
Bola3	62.73755264	103.3513641	54.67910767	56.48532867	0.66930677	0.309232
Pisd	64.56852722	76.05080414	90.83642578	76.03224182	1.186669471	0.296201
Pnpla8	75.38414001	123.8917389	99.18516541	102.4972916	1.012076615	0.965022
Usf2	54.86186218	44.50718307	45.57040024	54.8000679	1.010077815	0.949017
Slc6a12	48.75051117	46.46432877	41.98121262	29.40009117	0.749686749	0.203359
Vps53	226.6805573	206.7744904	172.4441681	205.4256592	0.871762434	0.285828
Pex11b	133.68927	175.9376068	135.911087	180.807373	1.022903642	0.918928
Rab40c	59.45077896	44.15171432	39.18209457	36.16274261	0.727249266	0.211667
Txndc5	937.338623	954.321167	969.5285645	1030.25	1.057155507	0.228523
Usp7	549.5145874	562.0147705	489.8205872	537.7860107	0.924497937	0.232514
Adap1	310.1405334	307.7838135	275.1004639	315.1699829	0.95524711	0.562040
Gm20431	538.03479	652.6347046	640.8133545	694.1945801	1.121224606	0.371841
Ncor2	90.1326828	90.81799316	95.00582123	105.4994736	1.108066017	0.204041
Clpb	118.4923172	126.79039	124.7889862	126.8466949	1.025900619	0.534858
Fam98c	118.0739365	133.5040131	118.1020279	144.49263	1.043790437	0.753070
Tcea1	118.1996613	107.1009445	112.3605194	128.1147919	1.06735315	0.513529
Parvg	489.4806824	415.0247803	347.229248	384.1650085	0.808612316	0.172685
Rasa1	215.2823792	190.3816528	207.3310089	210.8990173	1.030976358	0.666938
Acot7	459.669281	527.3416748	417.750061	385.6618652	0.813984811	0.133803
Unc93b1	1142.807129	1410.148804	1438.903198	1322.74707	1.081746157	0.548320
Parp4	175.4620819	159.8220062	151.0739288	169.2219086	0.955296862	0.595439
Cadm1	68.4312973	73.47913361	91.96881104	59.59756088	1.068042504	0.795981
Atp13a2	69.18618774	40.61135864	60.44547272	58.25670624	1.08110047	0.785410
Afdn	204.7255096	163.2861633	136.2855835	133.5547028	0.733238389	0.141846
Psap	4027.768555	4974.217285	5055.616699	4285.249512	1.037645068	0.807321
Slc26a2	68.59819031	21.97893715	54.92241669	42.31973267	1.07358394	0.902871
Rbms1	95.46395874	107.6716766	114.6241989	113.1291046	1.121188329	0.183284
Pnpla2	44.52390289	40.05073166	34.64948273	32.55218506	0.794584193	0.072218
Cp	27.21243095	41.88907242	35.40950394	47.75854874	1.203563578	0.539648
Nme1nme2	3678.490723	4298.693359	4676.983398	4819.867188	1.190501622	0.139592
Ascc3	256.0351257	254.0420074	230.8076935	253.2953491	0.949078112	0.368919
Arfrp1	40.84601212	40.05910492	38.56856155	52.35226059	1.123795694	0.543576
Herc1	43.15809631	35.16600418	33.74143982	36.82983017	0.901016029	0.461050
Ddx60	103.3113174	147.0658875	142.6465912	144.6720581	1.147543162	0.487803
Cdk4	123.1450806	80.73465729	76.43884277	91.91793823	0.825765144	0.513812
Hps3	65.64211273	68.74526978	57.18246078	49.03556442	0.790386889	0.083901
Arhgef11	54.46579361	69.21616364	43.64048767	64.06430054	0.870820535	0.590824
Kif21b	10.46085167	15.48207855	23.02601814	8.904502869	1.230798554	0.728149
Oxr1	105.5369339	123.1774826	127.8190308	111.488472	1.046315778	0.702512
Ppt2	379.5585632	400.1920471	526.3290405	432.15979	1.229224855	0.204897
Sipa1	506.4792786	530.0675659	503.8212891	451.5175476	0.921655246	0.292610
Nip7	133.8131866	91.41857147	48.78084946	41.93317032	0.402758565	0.088584
Tex264	217.1862335	202.6657562	233.2444611	249.3023529	1.149326014	0.101425
Grsf1	261.735199	173.4902649	216.2206268	207.8434448	0.974354919	0.911315
Hbp1	170.7872925	166.6989899	169.9523773	146.6397095	0.938088756	0.470474
Septin7	1762.051514	1595.511353	1611.566162	1412.65332	0.900718647	0.327534
Add1	188.5549164	100.7750473	101.7415771	77.57283783	0.6197575	0.350398
Irf2bp2	356.1809692	257.1133728	286.5570374	210.9816742	0.811255995	0.450966
Sec23a	614.5464478	720.2833252	672.0310059	686.7624512	1.017952614	0.843240
Apob	98.03324127	127.4944077	138.2450562	52.3745575	0.845216161	0.737630
Sumf1	64.52229309	104.3170013	84.92254639	98.58365631	1.086869045	0.760669
Coil	69.02797699	56.23117065	64.39324188	63.63511276	1.022107822	0.849003
Ptk2b	1412.032837	1323.956055	1342.647095	1148.3302	0.910448614	0.369614
Ncor1	32.98161697	31.67929649	23.63256264	28.96857071	0.813491962	0.159299
Smc4	151.8468475	112.6010818	90.70357513	72.84722137	0.618461248	0.144152
Tarbp1	88.03210449	62.34588242	38.20507813	18.42899895	0.376611486	0.101670
Atp11a	77.64611053	47.24866867	78.67153931	56.27753448	1.080502121	0.814951
Nup153	66.09349823	69.76252747	47.92231369	61.76913834	0.807409546	0.209301
Smad2	85.75172424	132.5935822	96.17332458	150.2649231	1.128662904	0.732501
Alcam	208.1218109	192.6121979	247.7294006	168.6819458	1.039121555	0.863670
Mvp	1306.782837	1366.808228	1473.340576	1826.878296	1.234376833	0.222672
Hps5	47.24829483	59.99855042	53.93358612	55.72983932	1.022532879	0.868445
Svil	570.098938	659.3057251	583.2667847	483.9589844	0.868083391	0.348368
Nbas	123.3491364	94.17479706	115.1462555	125.0782471	1.104358949	0.538057
Ppp4r3a	47.76670074	26.51145744	29.25902939	52.59535599	1.101998049	0.832675
Snrpe	926.659668	1949.417969	1386.703613	1278.013916	0.926510987	0.856200
Lipe	524.5318604	633.8071289	545.9418945	674.6942749	1.053781476	0.747595
Chchd6	173.7053986	175.4052734	174.8423309	178.1004028	1.010976639	0.406534
Myo1b	121.5724258	121.944313	112.8592987	96.43650818	0.859471952	0.172636
Dctn1	622.2072144	661.7088623	707.2556763	746.0388794	1.131923326	0.092272
Ranbp9	80.40951538	89.65190887	78.35977173	99.32686615	1.044837997	0.770946
Itgam	3988.883057	3375.965576	3712.747559	3325.011475	0.955587736	0.696174
Chuk	102.0606079	77.91003418	70.6428299	84.34986877	0.861211011	0.463325
Ahnak	2746.820557	2962.517578	3183.060547	2902.598389	1.06591321	0.398933
Reps1	32.47167206	51.63695526	52.67637253	82.87949371	1.611676121	0.286959
Myo1e	1244.000977	1346.369385	1207.889648	1777.602417	1.152534831	0.565308
Bod1l	13.98896027	19.74353409	15.93472099	17.79027748	0.999777785	0.999123
Pibf1	565.0710449	293.4416504	334.6324768	448.9066772	0.912670434	0.822943
Sec22b	419.7191772	561.0215454	574.0247803	579.1543579	1.175824672	0.346938
Utrn	334.5982666	311.1914978	323.214386	260.9889832	0.904633987	0.452054
Pfdn4	275.4033508	399.297699	390.7480774	397.3466492	1.168065066	0.457222
Akap11	145.1832581	117.2572556	125.6919632	97.95845795	0.852194724	0.428238
Trabd	252.7539673	215.1948547	232.3166046	186.6453705	0.895315802	0.494546
Arid2	20.73728371	19.09661102	12.60616875	27.25889015	1.000782353	0.998505
Hint3	142.2206268	130.26091	150.5285187	137.0557098	1.055426477	0.490075
Numa1	266.6533813	247.6916656	264.557373	255.4158325	1.010942379	0.814233
Guk1	111.4044037	175.7009583	134.8738251	76.15221405	0.735012532	0.474409
Tsc22d2	114.7960052	144.5756989	108.8658981	131.0267639	0.924899125	0.652121
Tpm3	43.13566208	86.95169067	54.41008759	145.7172089	1.538407018	0.560697
Snx13	91.03431702	51.53321457	49.43228531	76.03917694	0.880084412	0.753977
Chadl	560.7504272	762.2613525	810.6563721	987.1266479	1.358856397	0.218323
Stk11	95.36394501	93.0687027	55.29216766	80.66177368	0.721498864	0.175558
Scamp3	135.2163239	183.3594818	214.8959656	245.7762756	1.446036494	0.130939
Pi4kb	63.40671539	57.81696701	68.8168335	63.99358749	1.095581477	0.257124
Nfxl1	280.9103699	260.5487061	291.296936	296.7518921	1.086044826	0.157677
Zc3h4	139.724472	103.9972916	107.3615189	150.256134	1.057015381	0.826651
Rab11fip1	92.76893616	89.11460114	117.5264816	100.6661301	1.199628152	0.169978
Clasp2	264.1009827	291.4355164	257.7124023	285.2933655	0.97744391	0.777538
Usp3	93.57043457	82.29837799	105.3551254	86.27836609	1.089638855	0.550586
Ctnnd1	444.8041382	372.983429	427.9353638	557.7366333	1.205291003	0.375192
Rap1gds1	383.6624756	344.729248	322.0305786	386.7563477	0.973084816	0.819483
Tmem11	77.65523529	127.3820419	170.0214233	116.801384	1.398881273	0.378180
Oas2	139.3349152	117.5774612	123.4835968	140.2649536	1.026608971	0.826737
Dnajc2	289.5462646	225.5558929	246.0832825	224.4208221	0.913419013	0.577019
Ppip5k2	101.3603439	112.5709	114.1143875	100.0059662	1.000883975	0.992580
Ddx55	46.02266693	17.49459648	34.16378403	29.58109474	1.00358352	0.994430
Smarca2	62.73461914	90.44747162	71.47119141	78.64126587	0.979960885	0.924391
Ccdc93	203.4749146	115.8486938	191.7844391	124.3705139	0.990076977	0.979738
Btaf1	178.9501953	150.2200012	153.4777222	184.5127869	1.026795599	0.854105
Phf6	63.14480972	32.8904686	51.61165237	64.09536743	1.204838699	0.608852
Arhgap26	46.94046021	41.23868561	42.39866257	77.39177704	1.358489454	0.466686
Gsk3b	408.3140869	315.5866089	310.9107971	385.0319214	0.961378712	0.835730
Chd4	284.4425354	295.0260315	271.0749207	303.2332153	0.991094546	0.892838
Sec16a	129.8614502	146.9461365	135.5342865	174.7002716	1.12075887	0.515962
Mars1	836.7818604	884.4378662	833.0775146	862.9178467	0.985345064	0.697632
Mrps10	56.06384277	72.56063843	63.98563385	53.61444855	0.914290043	0.628568
Tyk2	92.16847229	95.45779419	100.9961472	111.5248642	1.132682621	0.152620
Acyp1	129.8534546	187.3298035	115.1015244	155.073761	0.851795542	0.571099
Utp20	27.72745323	22.63713074	23.38018417	45.15682983	1.360817634	0.501799
Cux1	60.2377243	57.12504959	63.2113533	43.74810791	0.911357645	0.650344
Trmt11	72.05366516	73.81577301	89.62505341	75.5218277	1.132155462	0.307816
Gnb2	1452.371704	1697.744385	1434.348755	1118.747314	0.81047682	0.273899
Ipo9	434.3821716	461.3088074	448.6899719	394.2746887	0.94113336	0.476704
Rbm14	414.8099976	364.2255249	401.896698	489.9074097	1.144754099	0.382274
Cog3	160.0972748	152.9977264	154.9674683	187.859436	1.094961283	0.470133
Lpgat1	120.5227432	107.4985275	104.7817764	92.52574921	0.865303158	0.228048
Inf2	282.7540894	219.9311981	230.2817078	180.2923889	0.816761713	0.369984
Coq8b	185.8529205	207.5228882	179.8066711	179.9795227	0.914611895	0.261275
Brat1	53.80555725	73.67098999	52.66985703	56.6111908	0.857263945	0.463774
Dnm3	357.8451843	475.4153442	450.1628723	453.4100647	1.084382262	0.610638
Relch	123.8084335	102.772789	98.83300781	90.56104279	0.83587708	0.241667
Arb2a	24.61074066	40.77282715	38.09846115	32.31489563	1.076927417	0.797117
Trim33	51.21580887	49.23003006	63.68701553	55.70085907	1.188579596	0.147969
Dglucy	409.7008667	350.6442261	419.8057556	366.6384583	1.034325363	0.773777
Abracl	3574.961426	3013.677246	3064.001953	4478.044434	1.144704811	0.594866
Rps6kc1	44.7256813	24.75714493	43.94205856	37.76382446	1.17591479	0.617886
Arhgap30	493.6140747	618.2834473	487.850769	594.7887573	0.973686428	0.875030
Nop2	87.98152161	89.74784088	90.83869934	138.7303314	1.291677568	0.392463
Abhd14b	476.7321472	460.4558105	443.0118408	384.2647705	0.882722195	0.213166
Dhx9	845.4154053	823.7991943	774.5392456	819.8464355	0.955171181	0.274543
Zc3h12d	123.3346252	100.3800812	50.62026978	62.82783508	0.507110626	0.051348
Med23	37.94358063	52.6403656	43.30580902	31.6155777	0.827093429	0.492008
Pafah2	131.1032104	115.0018539	75.42292023	95.02650452	0.692588042	0.096444
Ehbp1l1	229.0309143	232.1341705	220.0879517	321.7211914	1.17487026	0.510856
Ric1	43.14338684	15.34746933	25.25210381	31.35791969	0.967843988	0.953318
Pcx	227.989563	226.2850037	226.2153473	161.770401	0.854077637	0.411928
Pds5a	286.1707458	247.4825287	230.6804047	270.1464233	0.938487314	0.612767
Ndufs4	380.2271423	369.5793762	354.3580933	362.602356	0.95619394	0.134895
Raph1	202.6401367	222.8469696	188.4536438	225.8178711	0.973640584	0.816473
Pdpk1	82.45226288	90.0243988	78.89516449	88.28591919	0.969296843	0.703546
Herc6	63.05586624	47.14240646	45.71461487	52.48272324	0.89109689	0.559465
Dgke	52.09777069	106.2676239	86.19254303	82.00735474	1.062100077	0.873042
Clec2d	69.21373749	69.01098633	72.4318161	67.09856415	1.009445896	0.829547
Nde1	213.2012482	201.646286	115.9851227	160.6453094	0.666824337	0.095675
Macf1	29.61221695	27.27791786	29.66006088	30.43868065	1.056400055	0.322142
Upf3b	66.51869965	68.44313812	53.10421753	84.85393524	1.022201202	0.933538
Arl8a	209.7419739	246.7006683	184.9568634	304.9630737	1.073343925	0.814744
Dusp12	199.1505432	154.6382599	240.1941681	257.9844971	1.408124454	0.094803
Gls	249.2494659	169.8213196	110.1779099	171.8935547	0.673087875	0.306314
Acin1	200.337326	208.2513275	197.4185944	229.6054382	1.045119655	0.633999
Lancl2	267.3753967	306.5052795	278.9422302	258.1231384	0.935848498	0.493563
Ergic3	98.94858551	89.43822479	97.99797058	76.36837006	0.925576161	0.613094
Tmem259	154.3286743	128.4248505	142.1863251	72.26956177	0.75845522	0.456366
Rnaseh2a	122.5624771	119.0467682	88.02220917	100.2092438	0.779073883	0.052094
Snx7	49.86552429	39.3960495	53.09680939	29.16877937	0.921623777	0.813904
Wdr73	25.18813515	31.13587189	39.3111763	34.58486938	1.31198133	0.146831
Dbr1	74.62696075	27.9387722	74.51924133	75.73568726	1.464962266	0.414616
Sik3	109.0031815	64.84655762	78.93092346	118.5639572	1.136009072	0.728776
Coq9	94.57604218	77.59329987	109.6435623	90.83583832	1.164431473	0.380117
Rnf181	29.57027817	41.51585007	49.47117233	79.34029388	1.812047855	0.214598
Fam234a	90.86790466	109.0815964	107.0492477	94.01974487	1.005598872	0.964674
Clcn7	198.4210052	245.569931	208.0411224	272.3848877	1.082062652	0.692657
Bag1	267.0247192	188.0690918	183.9804993	190.4859619	0.822833561	0.415888
Fndc3a	333.5579834	359.9803467	290.1369324	301.0650635	0.852443146	0.069972
Gm48551	68.48770142	52.68878555	59.5750351	72.13271332	1.086908456	0.653830
Gls	115.7062988	198.7210846	199.3269196	247.2894592	1.420411842	0.301921
Ubac1	62.48963547	50.6572113	76.77767181	38.39402008	1.017895727	0.964376
Hck	935.8197021	911.4370728	821.6640015	1178.304565	1.082669499	0.710831
Amdhd2	546.625061	645.310791	661.5507813	716.2614136	1.155944921	0.241253
Mff	84.58345795	36.26330948	58.95314789	119.9020767	1.480016623	0.533526
Lgals3bp	2399.038818	2782.071533	2042.40979	2478.388672	0.872553981	0.373145
Sp100	210.4011383	161.0537109	194.3007813	194.0000458	1.045351347	0.765355
Irag2	118.1934128	101.5759277	106.9498749	124.0889587	1.051278732	0.683369
Arhgef6	456.7574768	464.9670715	400.3963623	456.471405	0.929635398	0.370945
Ctss	7012.924316	8887.882813	9212.661133	5816.171875	0.945161644	0.843043
Cc2d1b	345.5314026	301.9046936	293.1750488	337.5276794	0.97415441	0.813159
Mfn1	91.04204559	37.19232941	57.64572906	55.90050125	0.885458601	0.810714
Rnf121	59.14453125	57.62846375	64.96221161	76.4262085	1.21079724	0.167067
Gpkow	73.207901	78.81910706	80.74371338	74.60921478	1.021877166	0.727801
Vars2	55.49651337	76.7694931	86.0306015	53.49230194	1.054865926	0.869138
Cbr2	429.1842041	557.5031738	420.2721558	403.6082764	0.834996424	0.335305
Lipi	14.67784786	23.30248451	39.0014267	23.48892212	1.645334438	0.301362
Kdm2a	41.58125305	48.09754944	44.6253891	23.51726913	0.759852455	0.432440
Rps18-ps6	4886.767578	6435.319336	6918.196289	8034.072266	1.320628314	0.197534
Ndufab1	1007.10321	882.7700806	907.4852295	901.6126099	0.9572588	0.582939
Hnrnpd	656.8412476	805.6220703	816.7069092	838.9035034	1.132069702	0.327803
Naa35	90.91942596	110.0059433	96.93741608	101.2004471	0.986126659	0.899721
Macf1	130.216095	105.6964874	152.8984833	137.1218872	1.229355245	0.204631
Fanci	133.3636322	116.4446869	161.626709	122.400856	1.136982011	0.507154
Mrps23	148.6340485	218.5872803	213.1456757	197.6964264	1.118786056	0.604542
Stard7	48.98923874	45.97278976	63.26021576	32.28768921	1.006169587	0.986689
Ankrd50	76.40869141	53.63858795	53.536026	44.8927803	0.7568694	0.323751
Gm21992	55.1452446	65.7207489	45.54352188	50.57888031	0.795280785	0.169022
Morc3	306.2285156	230.6877136	177.081604	240.0471344	0.776897243	0.347391
Ppp5c	427.3143616	467.3520203	443.9238586	448.4959106	0.997488882	0.960609
Dnajc24	13.01499939	56.7797966	65.47212982	36.50690079	1.461126566	0.602163
Rad1	48.80932236	12.95307732	40.10988998	11.6416502	0.837913366	0.847201
Engase	64.43057251	73.34458923	73.27465057	63.7428894	0.994501028	0.958985
Snapc4	511.0685425	1176.826538	1210.557495	507.2947083	1.017748214	0.978131
Pkib	45.84958649	26.61435699	31.11170006	53.20540237	1.163573198	0.724921
Impdh1	173.8875885	239.4313965	156.3758087	179.3660126	0.812306798	0.380221
Prune2	66.05090332	91.87207031	86.33069611	50.4167099	0.865912051	0.679360
	164.1631165	298.1621399	214.0954742	179.4772034	0.851289589	0.668581
Skic3	359.8727722	310.7023621	278.1133728	266.2443237	0.811777337	0.130012
Xylt1	306.5700684	528.7518921	337.9866333	197.7595367	0.641364881	0.372336
Erc1	51.62750626	67.91874695	39.98304749	57.22144318	0.81311198	0.445648
Agl	168.706543	143.6434784	137.8190765	111.5083923	0.798230997	0.224989
Zc3h7b	69.51807404	77.26576233	47.04889297	54.74042892	0.693464106	0.054136
Arid4a	86.59830475	66.85934448	64.41492462	59.66296005	0.808548061	0.284820
Taf5	27.47260284	21.6663475	28.81219292	16.26616669	0.917365131	0.796645
Fryl	56.47934723	52.38822556	46.3337326	70.57479095	1.073859925	0.774666
Dicer1	72.5157547	62.39991379	44.70823669	83.77895355	0.952351878	0.888078
Phip	67.04508209	55.09703064	72.25353241	79.47802734	1.242254259	0.168203
Srp72	497.089447	512.2311401	453.73349	502.3302917	0.947234995	0.405244
Agap3	106.5792465	103.0150223	109.7305984	142.1131897	1.201577646	0.324133
H2-T24	25.97145081	12.39877033	32.58085632	35.12827301	1.764627029	0.167564
Chrng	1294.300049	517.4229736	765.2887573	916.3395386	0.928192817	0.884543
Fgfr1op2	86.43650055	101.0139999	87.04653168	83.36780548	0.909116469	0.374711
Stxbp2	107.7963867	57.42098236	75.28705597	165.1999359	1.455579357	0.541154
Ahcyl2	947.2573242	1052.722534	923.6483765	806.789917	0.86522786	0.228969
Dmxl1	116.8072433	100.6302948	110.5818253	137.9932098	1.14320203	0.431102
Ncf1	2108.372314	2754.783691	2431.072021	2441.585938	1.001953866	0.989608
Akt2	107.7278061	125.9222488	96.61123657	128.0942841	0.961718244	0.828636
Atp5mf	1231.121216	2344.072998	3003.236816	2408.908203	1.51380448	0.282691
Pds5b	181.7420197	155.8618622	148.7996521	164.0241394	0.926600102	0.495980
Stag1	133.8294678	126.416893	145.2141266	130.9543762	1.061181036	0.426239
Pip4p1	238.9478607	407.2625122	362.5081787	400.2116089	1.180296417	0.569007
Pip5k1c	139.8372498	130.3548737	181.4763336	116.4077911	1.102490039	0.714599
Smim14	25.12847137	13.07349491	16.75558853	11.31389713	0.734765469	0.523691
Pip5k1a	252.1981506	168.875	281.9333496	239.0003815	1.237157321	0.398300
Pdcd10	319.3800659	322.2770386	259.2729187	303.5330505	0.877113283	0.217422
Gm20604	50.53865814	44.70022964	45.17941284	48.94059753	0.988251885	0.886814
Arl1	270.3123474	244.8564148	237.8242493	211.978653	0.873117579	0.213355
Hectd1	135.4538574	123.3417435	109.5086823	132.1709442	0.933862962	0.573897
Slc12a4	185.2650452	198.5773621	220.7118378	243.92836	1.2104973	0.094428
Spp1	235.4290009	47.15900421	73.35917664	79.09550476	0.539494524	0.561050
[truncated: 3,561 more rows]
