# Supplementary material for: Targeting PLD3 Reverses the Immunosuppressive Niche by Reprogramming Tumor‐Associated Macrophages and Potentiates Antitumor Immunity
Source: Adv Sci (Weinh). 2026 May 21:e75730. Online ahead of print. doi: 10.1002/advs.75730 (PMC13335905; doi:10.1002/advs.75730)
Supplement: Supplementary file 2 — Supporting File 2: advs75730‐sup‐0002‐Data.zip. [file ADVS-9999-e75730-s001.zip › advs75730-sup-0002-Data/supplemental CoIP-MS.csv]

Gene Name	Description	IPPLD3	IgG	Q[experient]	Q[control]	P[IPPLD3]	P[IgG]	AvgP	Final[experient]
Pfkl	ATP-dependent 6-phosphofructokinase, liver type	444674863.9		1	0	60		1	1
Cttnbp2nl	CTTNBP2 N-terminal-like protein	1463356		1	0	2		0.98	1
Skp1	S-phase kinase-associated protein 1	533918.25		1	0	2		0.98	1
Nfxl1	Nuclear transcription factor, X-box binding-like 1	915943.5		1	0	2		0.98	1
Rheb	GTP-binding protein Rheb	845943.625		1	0	3		1	1
Cog2	Conserved oligomeric Golgi complex subunit 2			1	0	2		0.98	1
Septin9	Septin-9	699983.8125		1	0	2		0.98	1
Rps25	Small ribosomal subunit protein eS25	805029.3125		1	0	2		0.98	1
Igkv13-85	Immunoglobulin kappa chain variable 13-85 (Fragment)			1	0	2		0.98	1
Cyria	CYFIP-related Rac1 interactor A			1	0	2		0.98	1
Fcer1g	High affinity immunoglobulin epsilon receptor subunit gamma			1	0	2		0.98	1
Oxct1	Succinyl-CoA:3-ketoacid coenzyme A transferase 1, mitochondrial			1	0	2		0.98	1
Srpra	Signal recognition particle receptor subunit alpha	31528434.75		1	0	2		0.98	1
Krt33b	Keratin, type I cuticular Ha3-II	4418690.75		1	0	35		1	1
Ddx39a	ATP-dependent RNA helicase DDX39A	2546142.25		1	0	5		1	1
Letm1	Mitochondrial proton/calcium exchanger protein	3290784.75		1	0	2		0.98	1
C1qb	Complement C1q subcomponent subunit B	30974565.5	1770738.375	1	1	4	1	0.87	1
Acaa1a	3-ketoacyl-CoA thiolase A, peroxisomal	626732.6875		1	0	4		1	1
Glipr2	Golgi-associated plant pathogenesis-related protein 1	1213722.5		1	0	2		0.98	1
Yme1l1	ATP-dependent zinc metalloprotease YME1L1	608768.875		1	0	2		0.98	1
Nup205	Nucleoporin 205	911700		1	0	2		0.98	1
Rnf213	Ring finger protein 213	8095439.375	2236081.875	1	1	21	5	1	1
Golga4	Golgin subfamily A member 4	59569566.25		1	0	50		1	1
Smarca5	SWI/SNF-related matrix-associated actin-dependent regulator of chromatin subfamily A member 5			1	0	2		0.98	1
Smc3	Structural maintenance of chromosomes protein 3	28960630.03	1053636.875	1	1	14	2	1	1
Rps2	Small ribosomal subunit protein uS5			1	0	2		0.98	1
Neurl4	Neuralized-like protein 4	560880.9375		1	0	2		0.98	1
Psmd6	26S proteasome non-ATPase regulatory subunit 6	2057124		1	0	3		1	1
Mgl2	Macrophage galactose N-acetyl-galactosamine specific lectin 2			1	0	4		1	1
Krt77	Keratin, type II cytoskeletal 1b			1	0	44		1	1
Psap	Prosaposin			1	0	2		0.98	1
Lars1	Leucine--tRNA ligase, cytoplasmic			1	0	2		0.98	1
Hnrnpd	Heterogeneous nuclear ribonucleoprotein D	2331896		1	0	2		0.98	1
Dnajb11	DnaJ homolog subfamily B member 11			1	1	4	1	0.87	1
Reep5	Receptor expression-enhancing protein	3248309.063		1	0	2		0.98	1
Pygm	Glycogen phosphorylase, muscle form	404751.5625		1	0	2		0.98	1
Arrb2	Beta-arrestin-2	2208339.938		1	0	3		1	1
Smc4	Structural maintenance of chromosomes protein 4	577605.6875		1	0	6		1	1
Nars1	Asparagine--tRNA ligase, cytoplasmic			1	0	2		0.98	1
Pigs	GPI transamidase component PIG-S	410931.3438		1	1	6	1	0.99	1
Pcbp3	Poly(rC)-binding protein 3			1	0	2		0.98	1
Prxl2a	Peroxiredoxin-like 2A		156824.2656	1	1	4	1	0.87	1
Capg	capping protein (Actin filament), Gelsolin-like	1240160.75	611909.9375	1	1	8	2	0.97	1
Syncrip	Heterogeneous nuclear ribonucleoprotein Q	1007969.438		1	1	7	1	1	1
Uqcrc1	Cytochrome b-c1 complex subunit 1, mitochondrial	5758903.5		1	1	4	1	0.87	1
Pfkm	ATP-dependent 6-phosphofructokinase, muscle type	9958327.125		1	0	22		1	1
Nme1nme2	Nucleoside diphosphate kinase			1	0	3		1	1
Chd4	DNA helicase	341156.2813		1	0	3		1	1
Myo9b	Myosin IXb	225433.2969		1	0	3		1	1
Cct5	T-complex protein 1 subunit epsilon	3066016.594		1	1	7	1	1	1
Rpl27	Large ribosomal subunit protein eL27	3740406	384216.3125	1	1	5	1	0.95	1
Diaph1	Diaphanous related formin 1	1787744.063		1	1	7	2	0.92	1
Ywhab	14-3-3 protein beta/alpha			1	0	8		1	1
Pfkp	ATP-dependent 6-phosphofructokinase	624649538.9		1	0	72		1	1
Sec63	Translocation protein SEC63 homolog	1111495.75		1	0	3		1	1
Igf2r	Cation-independent mannose-6-phosphate receptor	742604.75		1	0	3		1	1
Atp5if1	ATPase inhibitor, mitochondrial	1208222.625		1	0	2		0.98	1
Rab7b	Ras-related protein Rab-7b	504108.6875		1	0	2		0.98	1
Prkx	cAMP-dependent protein kinase catalytic subunit PRKX	286297.0938		1	0	2		0.98	1
Tpm4	Tropomyosin alpha-4 chain	3440024.25		1	0	3		1	1
Mia3	MIA SH3 domain ER export factor 3			1	0	2		0.98	1
Ruvbl2	RuvB-like 2	1226014.75		1	1	8	1	1	1
Rpl6	Large ribosomal subunit protein eL6		1299373.75	1	1	4	1	0.87	1
Psmc5	26S proteasome regulatory subunit 8			1	0	2		0.98	1
Cct3	T-complex protein 1 subunit gamma	633666.25	347873.0313	1	1	6	1	0.99	1
Dock11	Dedicator of cytokinesis protein 11	3385603		1	0	6		1	1
Tpm3	Tropomyosin 3, gamma	2929865.75		1	0	8		1	1
Psmc4	26S proteasome regulatory subunit 6B	134746096		1	0	3		1	1
H3c14	Histone H3.2	5433362.625		1	0	2		0.98	1
Dst	Dystonin	199893486.8		1	0	3		1	1
Tbxas1	Thromboxane-A synthase			1	0	2		0.98	1
Sf3b3	Splicing factor 3B subunit 3	415173.9375		1	0	2		0.98	1
Ubr4	E3 ubiquitin-protein ligase UBR4			1	0	2		0.98	1
Tmem109	Voltage-gated monoatomic cation channel TMEM109			1	0	2		0.98	1
Alcam	CD166 antigen	1887985.5		1	1	5	1	0.95	1
Ube2l3	Ubiquitin-conjugating enzyme E2 L3	163684.4375		1	0	2		0.98	1
Ap2a1	AP-2 complex subunit alpha-1			1	0	5		1	1
Nono	Non-POU domain-containing octamer-binding protein			1	0	4		1	1
Ptpn1	Tyrosine-protein phosphatase non-receptor type 1	1271570.375		1	1	6	1	0.99	1
Rps16	Small ribosomal subunit protein uS9	2010791.75		1	0	2		0.98	1
Eif3l	Eukaryotic translation initiation factor 3 subunit L	1628334.125	5061371.5	1	1	4	1	0.87	1
Rdh13	Retinol dehydrogenase 13			1	0	2		0.98	1
Rps6ka3	Ribosomal protein S6 kinase alpha-3			1	0	2		0.98	1
Igkv3-7	Immunoglobulin kappa variable 3-7	695588.3125		1	0	3		1	1
Oasl2	2'-5'-oligoadenylate synthase-like protein 2	920839.6875		1	0	2		0.98	1
Abcc1	Multidrug resistance-associated protein 1	7135344.75	3220578.75	1	1	8	1	1	1
Copa	Coatomer subunit alpha	5150381.313		1	1	12	3	1	1
Ddx5	Probable ATP-dependent RNA helicase DDX5	3393935.5	559326.4375	1	1	11	3	0.99	1
Rnf40	E3 ubiquitin-protein ligase BRE1B			1	0	2		0.98	1
Smc1a	Structural maintenance of chromosomes protein 1A	2115105.688		1	1	9	1	1	1
Akr1b1	Aldo-keto reductase family 1 member B1	648785.9375		1	0	2		0.98	1
Cars1	Cysteine--tRNA ligase, cytoplasmic			1	0	2		0.98	1
Rap1a	Ras-related protein Rap-1A	1140969.5		1	0	3		1	1
Smc2	Structural maintenance of chromosomes protein 2	5247110.438	390954.5	1	1	9	2	0.99	1
Pde8b	High affinity cAMP-specific and IBMX-insensitive 3',5'-cyclic phosphodiesterase 8B	399822592		1	0	4		1	1
Psmd3	26S proteasome non-ATPase regulatory subunit 3			1	0	3		1	1
Agtrap	Type-1 angiotensin II receptor-associated protein			1	0	2		0.98	1
Eif4a3	Eukaryotic initiation factor 4A-III	2020038.063		1	0	12		1	1
Sfpq	Splicing factor proline/glutamine rich (polypyrimidine tract binding protein associated)	38183204.5	1608751.375	1	1	8	1	1	1
Clec10a	C-type lectin domain family 10, member A			1	0	4		1	1
Tmem43	Transmembrane protein 43	12666939.63	2216188.75	1	1	14	3	1	1
Vps18	Vacuolar protein sorting-associated protein 18 homolog			1	0	4		1	1
Ifi204	Interferon-activable protein 204	888921.0625		1	1	4	1	0.87	1
Nub1	Negative regulator of ubiquitin-like proteins 1	2841127.188		1	0	9		1	1
Trim21	E3 ubiquitin-protein ligase TRIM21	22906953.5		1	0	14		1	1
Ugt1a7	UDP-glucuronosyltransferase 1A7	3348739.25		1	0	8		1	1
Sfxn1	Sideroflexin-1			1	0	2		0.98	1
Prkcd	Protein kinase C delta type			1	0	2		0.98	1
Farsa	Phenylalanine--tRNA ligase alpha subunit	454987.0313		1	0	2		0.98	1
Krt34	Keratin, type I cuticular Ha4	161029.8125		1	0	18		1	1
Acot8	Acyl-coenzyme A thioesterase 8			1	0	2		0.98	1
Ywhaq	14-3-3 protein theta			1	0	5		1	1
Kif5b	Kinesin-1 heavy chain			1	0	5		1	1
Snd1	Staphylococcal nuclease domain-containing protein 1	4048845.875	712683.75	1	1	7	1	1	1
Hnrnpr	Heterogeneous nuclear ribonucleoprotein R	155452.75		1	0	2		0.98	1
Ssrp1	FACT complex subunit SSRP1			1	0	2		0.98	1
Krt83	Keratin 83			1	0	23		1	1
Gys1	Glycogen [starch] synthase, muscle	61466789.75	357926.6563	1	1	15	1	1	1
Ap2b1	AP complex subunit beta	1199367.375		1	0	5		1	1
Snx9	Sorting nexin-9			1	0	3		1	1
Ywhah	14-3-3 protein eta			1	0	6		1	1
H2az1	Histone H2A.Z			1	0	2		0.98	1
Upf1	Regulator of nonsense transcripts 1	1024185.688		1	0	9		1	1
Chmp1b1	Charged multivesicular body protein 1B1	8097187.625		1	0	3		1	1
Dnajb12	DnaJ homolog subfamily B member 12			1	0	3		1	1
Atp1a3	Sodium/potassium-transporting ATPase subunit alpha	771894.5		1	0	11		1	1
Mndal	Myeloid cell nuclear differentiation antigen-like protein			1	0	3		1	1
Picalm	Phosphatidylinositol-binding clathrin assembly protein	2689222.75		1	0	4		1	1
Mapk3	Mitogen-activated protein kinase 3	2267211		1	0	2		0.98	1
Comt	Catechol O-methyltransferase	671955.9375		1	0	2		0.98	1
Rpl4	Large ribosomal subunit protein uL4	1360202.75		1	0	4		1	1
Hsd17b11	Estradiol 17-beta-dehydrogenase 11	5366337	1004201.375	1	1	11	2	1	1
Mpo	Myeloperoxidase	7133242.813	845695.75	1	1	8	2	0.97	1
Prdx4	Peroxiredoxin-4			1	0	4		1	1
Csf1r	Macrophage colony-stimulating factor 1 receptor	2836727.969	1266001	1	1	7	2	0.92	1
Ezr	Ezrin	8449674		1	0	14		1	1
Capza1	F-actin-capping protein subunit alpha-1			1	0	3		1	1
Dstn	Destrin	928720.375		1	0	2		0.98	1
Tada2b	Transcriptional adapter	2187914.875		1	0	2		0.98	1
Atp13a1	Endoplasmic reticulum transmembrane helix translocase			1	0	2		0.98	1
Crmp1	Collapsin response mediator protein 1	1165174144		1	0	3		1	1
Ogfod3	2-oxoglutarate and iron-dependent oxygenase domain-containing protein 3	547194.1875		1	0	2		0.98	1
Arl1	ADP-ribosylation factor-like protein 1			1	1	4	1	0.87	1
Smchd1	Structural maintenance of chromosomes flexible hinge domain-containing protein 1			1	0	2		0.98	1
Kctd12	Potassium channel tetramerisation domain containing 12	2899856.375		1	0	2		0.98	1
Ptpn6	Tyrosine-protein phosphatase non-receptor type 6	2240039	350345.9688	1	1	5	1	0.95	1
Ifit3b	Interferon-induced protein with tetratricopeptide repeats 3B	1033037		1	0	3		1	1
Mars1	Methionine--tRNA ligase, cytoplasmic	681335.5625		1	0	2		0.98	1
Cdk5rap3	CDK5 regulatory subunit-associated protein 3	1689488		1	0	2		0.98	1
Pde4dip	Phosphodiesterase 4D interacting protein (myomegalin)	1605421.125		1	0	2		0.98	1
Scamp2	Secretory carrier-associated membrane protein 2			1	0	2		0.98	1
Gba1	Lysosomal acid glucosylceramidase	998165.125		1	0	2		0.98	1
Washc5	WASH complex subunit 5			1	0	4		1	1
Wdr1	WD repeat-containing protein 1	4959539.875		1	0	2		0.98	1
Bcap31	B-cell receptor-associated protein 31	19082854.25	394737.9688	1	1	9	2	0.99	1
Serpinb5	Serpin B5			1	0	2		0.98	1
Agps	Alkylglycerone-phosphate synthase	1478195.125	1291186.5	1	1	5	1	0.95	1
Rpl9-ps6	Large ribosomal subunit protein uL6			1	0	2		0.98	1
Prpf6	Pre-mRNA-processing factor 6	961038.875		1	0	3		1	1
Krt33a	Keratin, type I cuticular Ha3-I	10491674.88		1	0	22		1	1
Mcm3	DNA replication licensing factor MCM3			1	0	2		0.98	1
Arhgap45	Rho GTPase activating protein 45			1	0	2		0.98	1
Mat2a	S-adenosylmethionine synthase isoform type-2	1521295		1	0	2		0.98	1
Rps27l	Small ribosomal subunit protein eS27-like			1	0	2		0.98	1
H2ac21	Histone H2A type 2-B			1	0	2		0.98	1
Rpl7	Large ribosomal subunit protein uL30	3602147.5		1	0	4		1	1
Vdac3	Voltage-dependent anion-selective channel protein 3			1	0	3		1	1
Gars1	Glycine--tRNA ligase	573145.625		1	0	3		1	1
Krt84	Keratin, type II cuticular Hb4	1920427.5		1	0	16		1	1
Ogdh	2-oxoglutarate dehydrogenase complex component E1	1374376.188		1	0	3		1	1
Eif3e	Eukaryotic translation initiation factor 3 subunit E			1	0	2		0.98	1
Mnda	Interferon-activable protein 205-B			1	0	2		0.98	1
Lgals3bp	Galectin-3-binding protein			1	0	2		0.98	1
Rps27	Small ribosomal subunit protein eS27			1	0	3		1	1
Ctsz	Cathepsin Z	7538071		1	0	2		0.98	1
Prpf40a	Pre-mRNA processing factor 40A (Fragment)	1315995.75		1	0	3		1	1
Eif5b	Eukaryotic translation initiation factor 5B			1	0	2		0.98	1
Pld3	5'-3' exonuclease PLD3	5164140		1	0	2		0.98	1
Fh	Fumarate hydratase, mitochondrial	1138427.125		1	0	2		0.98	1
Gnb2	Guanine nucleotide binding protein (G protein), beta 2	7631097.25		1	0	2		0.98	1
Uggt1	UDP-glucose:glycoprotein glucosyltransferase 1	14694833	448916.4688	1	1	8	2	0.97	1
Vps26a	Vacuolar protein sorting-associated protein 26A	1729035.938		1	0	4		1	1
Srp72	Signal recognition particle subunit SRP72			1	0	2		0.98	1
	Ig kappa chain V-V region HP R16.7			1	0	2		0.98	1
Ncl	Nucleolin	18899622.38	1335154	1	1	20	7	0.95	1
Hnrnpc	Heterogeneous nuclear ribonucleoproteins C1/C2	849770.75		1	1	4	1	0.87	1
Eif3c	Eukaryotic translation initiation factor 3 subunit C	600522.25		1	0	4		1	1
Krt72	Keratin, type II cytoskeletal 72			1	0	15		1	1
Srsf6	Serine/arginine-rich splicing factor 6	1286512.25		1	0	4		1	1
Tufm	Elongation factor Tu, mitochondrial			1	0	4		1	1
Try5	Trypsin-5	53038899.75		1	0	4		1	1
Cpt2	Carnitine O-palmitoyltransferase 2, mitochondrial			1	0	2		0.98	1
Rigi	Antiviral innate immune response receptor RIG-I	191769.6094		1	0	2		0.98	1
Ddx17	RNA helicase	1996363.625		1	0	7		1	1
Niban2	Protein Niban 2	732341.4375		1	0	3		1	1
Atp9b	Phospholipid-transporting ATPase	4816896		1	0	3		1	1
Pml	Protein PML	497309767.1		1	0	4		1	1
Dnajc13	DnaJ heat shock protein family (Hsp40) member C13	1606203.188	2269570	1	1	9	2	0.99	1
Stk10	Serine/threonine-protein kinase 10			1	0	2		0.98	1
Ap1g1	AP-1 complex subunit gamma			1	0	2		0.98	1
Itgb1	Integrin beta-1			1	1	7	1	1	1
Krt86	Keratin, type II cuticular Hb6	2602486.25		1	0	23		1	1
Mroh1	Maestro heat-like repeat family member 1	19809969.75		1	0	4		1	1
Hdlbp	Vigilin			1	0	3		1	1
Eea1	Early endosome antigen 1	485374845.7	560707.625	1	1	102	3	1	1
Actn4	Alpha-actinin-4	1193209.25		1	1	4	1	0.87	1
Rac1	Ras-related C3 botulinum toxin substrate 1	1463138		1	0	3		1	1
Arhgdia	Rho GDP-dissociation inhibitor 1			1	0	3		1	1
Rpl12	Large ribosomal subunit protein uL11	59199371.63	8174718.875	1	1	12	4	0.92	1
Ccdc186	Coiled-coil domain-containing protein 186	2285416.25		1	0	13		1	1
Arhgef10l	Rho guanine nucleotide exchange factor 10-like protein			1	0	2		0.98	1
Top1	DNA topoisomerase 1	1950650.438		1	0	8		1	1
Cdk1	Cyclin-dependent kinase 1			1	0	3		1	1
Mup11	Major urinary protein 11			1	0	2		0.98	1
Hacl1	2-hydroxyacyl-CoA lyase 1			1	0	4		1	1
Rab14	Ras-related protein Rab-14	4678976		1	1	9	3	0.86	1
Fcgr3	Fc receptor, IgG, low affinity III	3002695.25		1	0	2		0.98	1
Slc2a1	Solute carrier family 2, facilitated glucose transporter member 1	2518115.25		1	0	2		0.98	1
Pi4ka	Phosphatidylinositol 4-kinase alpha	522937.0313		1	0	5		1	1
Krt36	Keratin, type I cuticular Ha6	6909612.5		1	0	25		1	1
Krt74	Keratin, type II cytoskeletal 74	856474.4375		1	0	33		1	1
Plp2	Proteolipid protein 2	32724630		1	0	2		0.98	1
Dhx15	ATP-dependent RNA helicase DHX15	7853235.719	895890.6875	1	1	6	1	0.99	1
Asap2	ArfGAP with SH3 domain, ankyrin repeat and PH domain 2	977490373.4	490527616	1	1	8	1	1	1
Lactb	Serine beta-lactamase-like protein LACTB, mitochondrial	4514097.625		1	0	9		1	1
Krt31	Keratin, type I cuticular Ha1		666055.9375	1	1	37	9	1	1
Cpne3	Copine-3			1	0	2		0.98	1
Krt87	Keratin, type II cuticular 87	647194.0625		1	0	17		1	1
Rbpj	Recombining binding protein suppressor of hairless	991314.5625		1	0	2		0.98	1
Pklr	Pyruvate kinase			1	0	3		1	1
Arf6	ADP-ribosylation factor 6			1	1	6	1	0.99	1
Sun2	SUN domain-containing protein 2	5679439		1	1	7	2	0.92	1
Pigk	GPI-anchor transamidase			1	0	2		0.98	1
Ifit1	Interferon-induced protein with tetratricopeptide repeats 1	1753851.75		1	0	2		0.98	1
Gas6	Growth arrest-specific protein 6			1	0	2		0.98	1
Tbl2	Transducin beta-like protein 2			1	0	2		0.98	1
Pgam5	Serine/threonine-protein phosphatase PGAM5, mitochondrial	3347718.344		1	0	6		1	1
Cds2	Phosphatidate cytidylyltransferase 2			1	0	3		1	1
Hspa4	Heat shock 70 kDa protein 4	368850.4375		1	0	2		0.98	1
Acadm	Medium-chain specific acyl-CoA dehydrogenase, mitochondrial		5804538.5	1	1	5	4	0	0
Dock2	Dedicator of cytokinesis protein 2	2996768.5	2364221.5	1	1	7	4	0.02	0
Shmt2	Serine hydroxymethyltransferase, mitochondrial			1	1	2	3	0	0
Hars1	Histidine--tRNA ligase, cytoplasmic	381373.375		1	0	1		0	0
Hmgb2	High mobility group protein B2	6940836.75	742133.375	1	1	5	2	0.51	0
Sf3a2	Splicing factor 3a, subunit 2	416869.1563		1	0	1		0	0
Cotl1	Coactosin-like protein			1	0	1		0	0
Itpr3	Inositol 1,4,5-trisphosphate receptor type 3			1	0	1		0	0
Rab43	Ras-related protein Rab-43	958045.625	329166.5938	1	1	4	3	0.01	0
Psmd13	26S proteasome non-ATPase regulatory subunit 13		2243806	1	1	4	2	0.22	0
Ddb1	DNA damage-binding protein 1			1	0	1		0	0
Hdac1	Histone deacetylase 1		573441.25	1	1	2	2	0	0
Rab8a	Ras-related protein Rab-8A	4628440.5	2747078.25	1	1	15	10	0	0
F13a1	Coagulation factor XIII A chain	2470412.563	8019156.844	1	1	6	5	0	0
Snx6	Sorting nexin-6	2521930.5		1	0	1		0	0
Dlat	Dihydrolipoyllysine-residue acetyltransferase component of pyruvate dehydrogenase complex, mitochondrial	1244980.75	15255766	1	1	1	14	0	0
Ces1d	Carboxylesterase 1D			1	1	1	2	0	0
Rps14	Small ribosomal subunit protein uS11	4167900	1507536.25	1	1	3	3	0	0
Gna13	Guanine nucleotide-binding protein subunit alpha-13	2687397.828	1219206.5	1	1	6	4	0	0
Ctsh	Pro-cathepsin H			1	0	1		0	0
Acaa2	3-ketoacyl-CoA thiolase, mitochondrial	1306135.375	6495644.938	1	1	3	6	0	0
Cyp3a11	Cytochrome P450 3A11	2743871.75	2582170.25	1	1	1	1	0	0
Clcc1	Chloride channel CLIC-like protein 1			1	0	1		0	0
Rps4x	Small ribosomal subunit protein eS4	18741805.19	9413588.25	1	1	8	6	0	0
Gdi2	Rab GDP dissociation inhibitor beta			1	0	1		0	0
Nccrp1	Non-specific cytotoxic cell receptor protein 1 homolog (zebrafish)			1	0	1		0	0
Ndufa4	Cytochrome c oxidase subunit NDUFA4		2098141.25	1	1	1	1	0	0
Atp7a	P-type Cu(+) transporter			1	0	1		0	0
Rplp2	Large ribosomal subunit protein P2			1	1	2	1	0.36	0
Hsd17b10	Hydroxysteroid (17-beta) dehydrogenase 10	10479074		1	0	1		0	0
Stx7	Syntaxin-7	40488316	23046986.09	1	1	1	2	0	0
Ptprc	Receptor-type tyrosine-protein phosphatase C	4924525.125	1573040.188	1	1	17	8	0.02	0
Baiap2	Brain-specific angiogenesis inhibitor 1-associated protein 2	976872.1875		1	0	1		0	0
Gdi1	Rab GDP dissociation inhibitor alpha			1	1	1	1	0	0
Pltp	Phospholipid transfer protein	639411.4375	420042.2813	1	1	1	1	0	0
Pdlim5	ENH isoform 1e			1	0	1		0	0
Afdn	Afadin, adherens junction formation factor	1955978.875		1	0	1		0	0
Numb	Protein numb homolog	532481.625		1	0	1		0	0
Ca3	Carbonic anhydrase 3	2071551.875	6139016.75	1	1	3	8	0	0
Commd2	COMM domain-containing protein 2			1	0	1		0	0
Aldh1a1	Aldehyde dehydrogenase 1A1		6448340.625	1	1	8	12	0	0
Gm5478	Predicted pseudogene 5478	12291985	119468908	1	1	41	25	0	0
Ranbp1	Ran-specific GTPase-activating protein			1	0	1		0	0
Acsl4	Long-chain-fatty-acid--CoA ligase 4			1	0	1		0	0
Tm9sf3	Transmembrane 9 superfamily member 3			1	1	3	1	0.67	0
Emb	Embigin	2308822.594	1869615.313	1	1	4	6	0	0
Krt76	Keratin, type II cytoskeletal 2 oral	36237782.5	9458093	1	1	28	18	0	0
Pstpip2	Proline-serine-threonine phosphatase-interacting protein 2		230751.5313	1	1	1	1	0	0
Ybx1	Y-box-binding protein 1	6654038	8440153.125	1	1	3	2	0.06	0
Cox6c	Cytochrome c oxidase subunit 6C	1160848.25		1	1	2	2	0	0
Stat1	Signal transducer and activator of transcription	7556086.406	2154151.625	1	1	9	6	0	0
Neu1	Sialidase-1			1	1	1	1	0	0
Snx1	Sorting nexin-1	731001.0625		1	1	4	3	0.01	0
Nomo1	BOS complex subunit NOMO1			1	1	2	3	0	0
Hspa8	Heat shock cognate 71 kDa protein	110528140.6	46502786.75	1	1	37	32	0	0
Eprs1	Bifunctional glutamate/proline--tRNA ligase	5746862		1	1	1	1	0	0
Galk1	Galactokinase	689188.125		1	1	1	1	0	0
Ssr4	Translocon-associated protein subunit delta	6203889.188	3508342.375	1	1	3	3	0	0
Stx4	Syntaxin-4	3856218		1	0	1		0	0
Ccdc47	PAT complex subunit CCDC47	2277063.375	1982084.563	1	1	5	2	0.51	0
H2-D1	Histocompatibility 2, D region locus 1	182321709.3	114169214.6	1	1	11	11	0	0
Sting1	Stimulator of interferon genes protein			1	0	1		0	0
P2rx4	P2X purinoceptor 4			1	1	1	1	0	0
Mdh2	Malate dehydrogenase, mitochondrial	7155712.625	1178600.875	1	1	5	4	0	0
Rps9	Small ribosomal subunit protein uS4	7042373.25	1314980.375	1	1	4	4	0	0
Mvp	Major vault protein	13899966.94	6597763.125	1	1	17	11	0	0
Colgalt1	Procollagen galactosyltransferase 1	580203.6875		1	1	1	2	0	0
Pkp1	Plakophilin-1	1817150		1	1	2	2	0	0
Mta2	Metastasis-associated protein MTA2	1550771.375		1	0	1		0	0
Pstpip1	Proline-serine-threonine phosphatase-interacting protein 1	635973	402665.8125	1	1	3	1	0.67	0
Lrp1	Low density lipoprotein receptor-related protein 1	19352577.72	1534988.875	1	1	17	8	0.02	0
Tuba1b	Tubulin alpha-1B chain	78836022	31986631	1	1	24	24	0	0
Rrbp1	Ribosome-binding protein 1	18050062.78	2396540.375	1	1	13	5	0.62	0
Ckb	Creatine kinase B-type	1583764		1	0	1		0	0
Frg1	Protein FRG1			1	0	1		0	0
Ap2a2	AP-2 complex subunit alpha-2	753094.625	1268198.375	1	1	8	3	0.65	0
Try10	trypsin	266680234.6	255307198	1	1	15	14	0	0
Anxa2	Annexin A2	82207620.28	31579859.38	1	1	25	15	0	0
Preb	Prolactin regulatory element-binding protein	1621993.125	882458.8125	1	1	1	1	0	0
Cap1	Adenylyl cyclase-associated protein 1		1552031.938	1	1	3	3	0	0
Canx	Calnexin	40386615.69	19068906.19	1	1	20	14	0	0
Aifm1	Apoptosis-inducing factor 1, mitochondrial	160037.0938	144733.125	1	1	1	1	0	0
Alox5ap	Arachidonate 5-lipoxygenase-activating protein	404232.6875		1	0	1		0	0
Cd14	Monocyte differentiation antigen CD14	1536569.75		1	0	1		0	0
Ppp2r1a	Serine/threonine-protein phosphatase 2A 65 kDa regulatory subunit A alpha isoform	3383106.875		1	1	7	4	0.02	0
Slc25a1	Tricarboxylate transport protein, mitochondrial	1377960.875	455211.9375	1	1	2	2	0	0
Washc2	WASH complex subunit 2			1	0	1		0	0
Ehd4	EH domain-containing protein 4	6783902.75		1	1	8	9	0	0
Yif1a	Protein YIF1A			1	0	1		0	0
Cyb5r1	NADH-cytochrome b5 reductase 1	516187.25	388012.0938	1	1	2	1	0.36	0
Scp2	Sterol carrier protein 2		9988997.875	1	1	3	11	0	0
Pip4k2c	Phosphatidylinositol 5-phosphate 4-kinase type-2 gamma	156376.8438		1	0	1		0	0
Lman2	Vesicular integral-membrane protein VIP36	1983507.938	538818	1	1	3	2	0.06	0
Tap2	Antigen peptide transporter 2	11902190	2471317.063	1	1	4	3	0.01	0
Slk	STE20-like serine/threonine-protein kinase			1	0	1		0	0
Erlin1	Erlin-1	3111856.063		1	1	8	4	0.06	0
Cyp20a1	Cytochrome P450 20A1	1413675.375		1	1	4	2	0.22	0
Uox	Uricase		1906574	1	1	1	3	0	0
Pld4	5'-3' exonuclease PLD4	3549302.5	1230242.75	1	1	6	2	0.78	0
H1-0	Histone H1.0	1312767.125		1	0	1		0	0
Pip4k2a	Phosphatidylinositol 5-phosphate 4-kinase type-2 alpha	2129089		1	1	3	1	0.67	0
Anpep	Aminopeptidase N	2922051.5	2592575.875	1	1	7	4	0.02	0
Rpl24	Large ribosomal subunit protein eL24			1	1	1	1	0	0
Calu	Calumenin	8809791.125		1	1	5	2	0.51	0
Fmnl1	Formin-like 1	6806448.445	2359112.383	1	1	7	6	0	0
Rps26	Small ribosomal subunit protein eS26	1814260.75		1	1	2	1	0.36	0
Rpl3	Large ribosomal subunit protein uL3	4358279.844		1	1	5	2	0.51	0
Sptlc1	Serine palmitoyltransferase 1			1	1	4	2	0.22	0
Anxa4	Annexin A4	2030202.125	987436.0625	1	1	4	4	0	0
Rpl26	Large ribosomal subunit protein uL24	3789860.188	2846573.406	1	1	2	2	0	0
Tubgcp6	Gamma-tubulin complex component 6	2122629.25		1	0	1		0	0
Serpina1a	Serine (or cysteine) peptidase inhibitor, clade A, member 1A	395361.75		1	1	1	1	0	0
Rab5a	Ras-related protein Rab-5A	1446338.625	583491.5	1	1	5	3	0.03	0
Npepps	Puromycin-sensitive aminopeptidase	1352627.125		1	1	4	2	0.22	0
Purb	Transcriptional activator protein Pur-beta		1333887.25	1	1	2	2	0	0
Ndufb5	NADH dehydrogenase [ubiquinone] 1 beta subcomplex subunit 5, mitochondrial		548220.9375	1	1	1	1	0	0
Tmprss13	Transmembrane protease, serine 13	37030885.2	49279265	1	1	6	5	0	0
Psmd5	26S proteasome non-ATPase regulatory subunit 5			1	0	1		0	0
Far1	Fatty acyl-CoA reductase 1	1332436.25	813798.875	1	1	5	2	0.51	0
Gnas	Guanine nucleotide-binding protein G(s) subunit alpha isoforms XLas			1	1	3	3	0	0
Sdha	Succinate dehydrogenase [ubiquinone] flavoprotein subunit, mitochondrial	821177.75	1921981.75	1	1	4	6	0	0
Prkaca	cAMP-dependent protein kinase catalytic subunit alpha	1152035.344		1	1	2	1	0.36	0
Capzb	F-actin-capping protein subunit beta	8885318.5	3039161.5	1	1	6	2	0.78	0
Vps16	Vacuolar protein sorting-associated protein 16 homolog			1	0	1		0	0
Rap1a	RAS-related protein 1a	3195190.75	5774927.5	1	1	3	2	0.06	0
Rab8b	Ras-related protein Rab-8B	7431169.75	3511470.5	1	1	15	10	0	0
Hip1	Huntingtin-interacting protein 1			1	0	1		0	0
Rhog	Rho-related GTP-binding protein RhoG	2239178.5	3846470	1	1	2	4	0	0
Apoe	Apolipoprotein E	1964998.438		1	1	6	7	0	0
Ppp1r9b	Neurabin-2	24029380		1	0	1		0	0
Atp6v0d1	V-type proton ATPase subunit d 1	1213504.125	1210198	1	1	3	2	0.06	0
Sptlc2	Serine palmitoyltransferase 2	800620.5625		1	1	3	1	0.67	0
Ywhag	14-3-3 protein gamma	1548224.875		1	1	8	4	0.06	0
Pcmtd1	Protein-L-isoaspartate O-methyltransferase domain-containing protein 1	899027.125		1	1	1	1	0	0
Tcirg1	V-type proton ATPase subunit a	754290.25	657381.8125	1	1	4	2	0.22	0
Pnp2	Purine nucleoside phosphorylase	1146631.625		1	0	1		0	0
Nipsnap1	Protein NipSnap homolog 1			1	1	1	1	0	0
Tkt	Transketolase	741393.5	1248161	1	1	8	6	0	0
Pdcd6ip	Programmed cell death 6-interacting protein	323653.125		1	0	1		0	0
Ddx3x	ATP-dependent RNA helicase DDX3X			1	1	3	3	0	0
Psmb1	Proteasome subunit beta type-1	792079.1875	674151.0625	1	1	1	1	0	0
Pgrmc1	Membrane-associated progesterone receptor component 1			1	1	1	2	0	0
Dnajb1	DnaJ homolog subfamily B member 1			1	0	1		0	0
Atp5me	ATP synthase subunit e, mitochondrial			1	1	1	1	0	0
Cep162	Centrosomal protein of 162 kDa			1	0	1		0	0
Prss59	1700074P13Rik protein	704788.125	21364495.75	1	1	1	4	0	0
Ndufs4	NADH dehydrogenase [ubiquinone] iron-sulfur protein 4, mitochondrial	2521031.25		1	1	4	2	0.22	0
Ppia	Peptidyl-prolyl cis-trans isomerase A		4771812.875	1	1	4	7	0	0
Septin2	Septin-2	357633.6875		1	0	1		0	0
Selenbp2	Methanethiol oxidase			1	1	2	7	0	0
Rpl11	Large ribosomal subunit protein uL5	3667171	4295651.5	1	1	3	2	0.06	0
Prss1	Protease, serine 1 (trypsin 1)	1042008313	1168140285	1	1	43	45	0	0
Slc15a4	Solute carrier family 15 member 4	691539.75		1	1	1	1	0	0
Ighv1-5	Immunoglobulin heavy variable V1-5			1	0	1		0	0
Snx2	Sorting nexin-2	3249151.531	641966.8125	1	1	12	9	0	0
Rragb	Ras-related GTP-binding protein B			1	0	1		0	0
Dnaja3	DnaJ homolog subfamily A member 3, mitochondrial			1	0	1		0	0
Scpep1	Retinoid-inducible serine carboxypeptidase	5005765.75	6525637.625	1	1	6	7	0	0
Hba	Hemoglobin subunit alpha	6187855.75	4544512.063	1	1	6	11	0	0
Alox5	Polyunsaturated fatty acid 5-lipoxygenase			1	1	1	2	0	0
Slc66a3	Solute carrier family 66 member 3			1	0	1		0	0
Rps17	Small ribosomal subunit protein eS17	1030464.25		1	1	1	1	0	0
Lamp1	Lysosome-associated membrane glycoprotein 1	15912102.88	9764435	1	1	3	2	0.06	0
Acadl	Long-chain specific acyl-CoA dehydrogenase, mitochondrial	27798111.66	36952726.31	1	1	8	9	0	0
Rps7	Small ribosomal subunit protein eS7	2305289.5	1181059.5	1	1	1	1	0	0
Rab7a	Ras-related protein Rab-7a	31611470.19	13321750.75	1	1	12	9	0	0
Rps3a	Small ribosomal subunit protein eS1	22231374.81	8957720.406	1	1	7	7	0	0
Samhd1	Deoxynucleoside triphosphate triphosphohydrolase SAMHD1	1340382.25		1	1	2	2	0	0
Rufy1	RUN and FYVE domain-containing protein 1			1	0	1		0	0
Cisd1	CDGSH iron-sulfur domain-containing protein 1			1	1	1	2	0	0
Aldh9a1	4-trimethylaminobutyraldehyde dehydrogenase	1912856.625	922945.875	1	1	2	1	0.36	0
Ddost	Dolichyl-diphosphooligosaccharide--protein glycosyltransferase 48 kDa subunit	16082114.5	7102329.25	1	1	7	5	0	0
Ssr1	Translocon-associated protein subunit alpha	8968012	5112949.5	1	1	2	2	0	0
Tor1aip1	Torsin-1A-interacting protein 1			1	1	3	2	0.06	0
Hexa	Beta-hexosaminidase subunit alpha			1	1	1	1	0	0
Coro1a	Coronin-1A		1467628.688	1	1	2	4	0	0
Hk1	Hexokinase-1			1	0	1		0	0
Krt85	Keratin, type II cuticular Hb5	6402870.625		1	1	31	13	0.08	0
Rtn3	Reticulon-3			1	1	2	1	0.36	0
S100a10	Protein S100-A10		1614108.25	1	1	1	1	0	0
Cycs	Cytochrome c, somatic			1	1	3	2	0.06	0
Srsf1	Serine/arginine-rich splicing factor 1	13023773	1430763.875	1	1	11	7	0	0
Cct6a	T-complex protein 1 subunit zeta	1323745.25		1	1	8	4	0.06	0
Rcn2	Reticulocalbin-2			1	0	1		0	0
Aldh3a2	Aldehyde dehydrogenase	1114897.875		1	1	3	3	0	0
Tgm1	Protein-glutamine gamma-glutamyltransferase K	884476.0625	479008.6875	1	1	2	2	0	0
Snx12	Sorting nexin 12	398967.875		1	0	1		0	0
Atp2a2	Sarcoplasmic/endoplasmic reticulum calcium ATPase 2	28330902.63	17460601.19	1	1	20	17	0	0
Tmed2	Transmembrane emp24 domain-containing protein 2	3363313.5		1	1	4	3	0.01	0
Tgm3	Protein-glutamine gamma-glutamyltransferase E	39806613		1	1	2	1	0.36	0
Anxa7	Annexin	388680.3438		1	0	1		0	0
Asph	Aspartyl/asparaginyl beta-hydroxylase	1768717.25	7529099.75	1	1	9	6	0	0
Eif2s3x	Eukaryotic translation initiation factor 2 subunit 3, X-linked			1	0	1		0	0
Rac2	Ras-related C3 botulinum toxin substrate 2	2113060.25	1870992.375	1	1	2	2	0	0
Lrrc59	Leucine-rich repeat-containing protein 59	15088659.81	2622224.063	1	1	9	4	0.2	0
Naga	Alpha-N-acetylgalactosaminidase	5088410.375	2132972.953	1	1	5	4	0	0
Cers6	Ceramide synthase 6	1275200.875	378331.75	1	1	1	1	0	0
Rpl30	Large ribosomal subunit protein eL30	1340599		1	1	3	1	0.67	0
Tmem205	Transmembrane protein 205	689495.0625		1	0	1		0	0
Rab21	Ras-related protein Rab-21	816911.5		1	1	3	1	0.67	0
Casp14	Caspase-14			1	0	1		0	0
Uba2	SUMO-activating enzyme subunit 2	259106.25		1	0	1		0	0
Cpt1a	Carnitine O-palmitoyltransferase 1, liver isoform			1	1	1	1	0	0
Esd	S-formylglutathione hydrolase			1	0	1		0	0
Spcs2	Signal peptidase complex subunit 2	385030.7813	1497031	1	1	2	2	0	0
Mpeg1	Macrophage-expressed gene 1 protein	3521285.563	4224482	1	1	5	5	0	0
H2bc23	Histone H2B	10541689	2078454.813	1	1	4	3	0.01	0
Lta4h	Leukotriene A-4 hydrolase			1	0	1		0	0
Smarca4	SWI/SNF related, matrix associated, actin dependent regulator of chromatin, subfamily a, member 4			1	0	1		0	0
Cd47	Leukocyte surface antigen CD47	1913790.625		1	0	1		0	0
Dync1i2	Cytoplasmic dynein 1 intermediate chain 2	1385968.375		1	1	1	2	0	0
Dab2	Disabled 2, mitogen-responsive phosphoprotein	3745715.375	821566.75	1	1	2	3	0	0
Cd180	CD180 antigen			1	1	5	3	0.03	0
Ndufs3	NADH dehydrogenase [ubiquinone] iron-sulfur protein 3, mitochondrial	547624.75	1498192.938	1	1	5	6	0	0
Rplp0	Large ribosomal subunit protein uL10	62984219.88	13536943	1	1	13	6	0.06	0
Scarb2	Lysosome membrane protein 2		1619920.5	1	1	2	1	0.36	0
Septin8	Septin-8			1	1	1	2	0	0
Adgre1	Adhesion G protein-coupled receptor E1	1645821.75		1	0	1		0	0
Pon2	Serum paraoxonase/arylesterase 2	1574297.063	659837.875	1	1	3	1	0.67	0
B4galt7	Beta-1,4-galactosyltransferase 7	302981.4375		1	0	1		0	0
Idh3b	Isocitrate dehydrogenase [NAD] subunit, mitochondrial	1580061.625		1	1	3	2	0.06	0
Atp5f1d	ATP synthase subunit delta, mitochondrial		4926884.375	1	1	1	3	0	0
Uqcrfs1	Cytochrome b-c1 complex subunit Rieske, mitochondrial	1511416		1	1	2	2	0	0
Sec11a	Signal peptidase complex catalytic subunit SEC11			1	1	1	1	0	0
Tpm3-rs7	Tropomyosin 3, related sequence 7			1	1	8	5	0	0
Ighg1	Immunoglobulin heavy constant gamma 1 (G1m marker) (Fragment)	1008039.563	4246622.625	1	1	1	8	0	0
Slc12a9	Solute carrier family 12 member 9			1	0	1		0	0
Ssr2	Translocon-associated protein subunit beta	749760.9375	823233.75	1	1	1	1	0	0
Ide	Insulin degrading enzyme			1	0	1		0	0
Rpl14	Large ribosomal subunit protein eL14	2068390		1	1	2	1	0.36	0
Arg1	Arginase-1	86352728	1896931.25	1	1	2	9	0	0
Echs1	Enoyl-CoA hydratase, mitochondrial		340176.6875	1	1	1	4	0	0
Igh-1a	Ig gamma-2A chain C region, membrane-bound form	7386015	57444822	1	1	4	8	0	0
Cct8	T-complex protein 1 subunit theta	3309547.188	5298593.5	1	1	10	7	0	0
Tcp1	T-complex protein 1 subunit alpha	1152353.438		1	1	3	1	0.67	0
Hnrnpk	Heterogeneous nuclear ribonucleoprotein K	557645.1875		1	1	2	1	0.36	0
Atp5f1c	ATP synthase subunit gamma, mitochondrial	691931819.7	425354099.5	1	1	10	6	0	0
H4c1	Histone H4	8777366.875	6126903.75	1	1	4	6	0	0
Tor3a	Torsin-3A			1	1	1	1	0	0
Abcf2	ATP-binding cassette sub-family F member 2			1	0	1		0	0
Ap3d1	AP-3 complex subunit delta-1			1	0	1		0	0
Ufl1	E3 UFM1-protein ligase 1			1	0	1		0	0
Hspb1	Heat shock protein beta-1			1	0	1		0	0
Tlr13	Toll-like receptor 13	1653790.688		1	1	3	1	0.67	0
Hnrnpa1	Heterogeneous nuclear ribonucleoprotein A1	1669599.25	4909586.375	1	1	5	6	0	0
Cul2	Cullin-2	913324.125		1	0	1		0	0
Spryd4	SPRY domain-containing protein 4			1	1	1	2	0	0
Gm49368	Predicted gene, 49368	45147325.38	22351281.5	1	1	20	15	0	0
Tm9sf1	Transmembrane 9 superfamily member 1			1	0	1		0	0
Tuba4a	Tubulin alpha chain (Fragment)	2900193.25	1512334.875	1	1	22	21	0	0
Hsp90b1	Endoplasmin	28865703.75	20849260.25	1	1	29	17	0	0
Psmc1	26S proteasome regulatory subunit 4			1	1	3	1	0.67	0
Galc	Galactocerebrosidase		1159304.375	1	1	4	3	0.01	0
Thoc6	THO complex subunit 6 homolog			1	0	1		0	0
Hal	Histidine ammonia-lyase			1	1	1	1	0	0
C1qbp	Complement component 1 Q subcomponent-binding protein, mitochondrial	742412.5		1	0	1		0	0
Ndufa8	NADH dehydrogenase [ubiquinone] 1 alpha subcomplex subunit 8	682148.375	477180.3438	1	1	1	1	0	0
Cnp	2',3'-cyclic-nucleotide 3'-phosphodiesterase		519734	1	1	3	2	0.06	0
Krt5	Keratin, type II cytoskeletal 5	1816756341	432436015.7	1	1	100	59	0	0
Rps19	Small ribosomal subunit protein eS19	14785715.75	3220795.5	1	1	11	9	0	0
Pura	Transcriptional activator protein Pur-alpha	328674.2188	1445921.5	1	1	5	4	0	0
Pdhb	Pyruvate dehydrogenase E1 component subunit beta, mitochondrial	757881	6728361.375	1	1	1	5	0	0
	Ig heavy chain V region 6.96			1	1	1	1	0	0
Snx5	Sorting nexin-5	5338377.938	1635885	1	1	5	5	0	0
Chmp2b	Charged multivesicular body protein 2b	383618.8125		1	0	1		0	0
Nagpa	N-acetylglucosamine-1-phosphodiester alpha-N-acetylglucosaminidase			1	0	1		0	0
Hax1	HCLS1-associated protein X-1			1	0	1		0	0
Krt17	Keratin, type I cytoskeletal 17	110625069.6	4158722.5	1	1	68	28	0.02	0
Tbc1d17	TBC1 domain family member 17			1	0	1		0	0
Adcy7	Adenylate cyclase type 7			1	0	1		0	0
Rab35	Ras-related protein Rab-35	746567.9375		1	1	5	3	0.03	0
Hmgcs2	Hydroxymethylglutaryl-CoA synthase, mitochondrial	1747051	8153528.875	1	1	3	13	0	0
Sqor	Sulfide:quinone oxidoreductase, mitochondrial	5784650.266	4010332.25	1	1	8	3	0.65	0
Rdh11	Retinol dehydrogenase 11			1	0	1		0	0
Slc16a1	Monocarboxylate transporter 1			1	1	1	1	0	0
Got2	Aspartate aminotransferase, mitochondrial		1156177.375	1	1	5	8	0	0
Vti1b	Vesicle transport through interaction with t-SNAREs homolog 1B			1	0	1		0	0
Grn	Granulin	389901355.4	265433774.4	1	1	29	23	0	0
Rps15a	Small ribosomal subunit protein uS8	8028870.5	2282621.813	1	1	6	6	0	0
Cd68	CD68 antigen		11757061	1	1	2	2	0	0
Exoc5	Exocyst complex component 5			1	0	1		0	0
Cog7	Conserved oligomeric Golgi complex subunit 7			1	0	1		0	0
Syce2	Synaptonemal complex central element protein 2	474386.5313		1	0	1		0	0
Hnrnpu	Heterogeneous nuclear ribonucleoprotein U	679733		1	0	1		0	0
Lipa	Lysosomal acid lipase/cholesteryl ester hydrolase			1	0	1		0	0
Abcb7	Iron-sulfur clusters transporter ABCB7, mitochondrial			1	1	4	2	0.22	0
Lgmn	Legumain			1	0	1		0	0
Actr3	Actin-related protein 3	1224017.156		1	1	3	3	0	0
Flna	Filamin-A	9457425.688	5377825.344	1	1	25	15	0	0
Oat	Ornithine aminotransferase, mitochondrial			1	1	1	1	0	0
Fcgr4	Low affinity immunoglobulin gamma Fc region receptor III-A	719651356.4	446455071.1	1	1	25	22	0	0
Emc1	ER membrane protein complex subunit 1	10570285		1	1	6	2	0.78	0
Snrpn	Small nuclear ribonucleoprotein-associated protein N	746074.1875		1	0	1		0	0
Tmed4	Transmembrane emp24 domain-containing protein 4	584380.25	298029.2813	1	1	1	3	0	0
Gnai2	Guanine nucleotide-binding protein G(i) subunit alpha-2	7691926	491103.1563	1	1	8	5	0	0
Krt14	Keratin, type I cytoskeletal 14	53865512.75	7319764.75	1	1	85	42	0	0
Itga5	Integrin alpha-5	380102.9063		1	0	1		0	0
Akr1c14	3-alpha-hydroxysteroid dehydrogenase type 1		1626966.5	1	1	1	1	0	0
Alg8	Probable dolichyl pyrophosphate Glc1Man9GlcNAc2 alpha-1,3-glucosyltransferase	1205841		1	1	1	1	0	0
Man2b1	Lysosomal alpha-mannosidase	1218850.25		1	1	3	1	0.67	0
Coro1b	Coronin-1B			1	0	1		0	0
Rack1	Small ribosomal subunit protein RACK1	2942964.75	1152009.5	1	1	6	6	0	0
Padi4	Protein-arginine deiminase type-4	770230.5		1	1	3	1	0.67	0
Hnrnpl	Heterogeneous nuclear ribonucleoprotein L (Fragment)	833079.5	350763.7188	1	1	1	1	0	0
Slc17a5	Sialin			1	0	1		0	0
Atad3	ATPase family AAA domain-containing protein 3			1	1	1	1	0	0
Fgg	Fibrinogen gamma chain	1836617.625		1	1	2	2	0	0
Ak2	Adenylate kinase 2, mitochondrial	477051.0625	1660824.75	1	1	1	3	0	0
Gusb	Beta-glucuronidase			1	1	3	1	0.67	0
Glul	Glutamine synthetase		3434547.469	1	1	1	5	0	0
Impdh2	Inosine-5'-monophosphate dehydrogenase 2			1	1	1	1	0	0
Matr3	Matrin-3	1783073	371314.9375	1	1	1	1	0	0
Mrc1	Macrophage mannose receptor 1	26976525.38	8256808.906	1	1	21	12	0	0
Acat1	Acetyl-CoA acetyltransferase, mitochondrial	906348.875		1	1	1	1	0	0
Itgb2	Integrin beta-2	66426237.56	32669297.13	1	1	20	15	0	0
Sf3a3	Splicing factor 3A subunit 3			1	0	1		0	0
Rpl35	Large ribosomal subunit protein uL29			1	0	1		0	0
Igkv9-120	Immunoglobulin kappa chain variable 9-120	1296108.125		1	1	1	2	0	0
Eftud2	116 kDa U5 small nuclear ribonucleoprotein component	274501.7813		1	1	1	1	0	0
Cndp2	Cytosolic non-specific dipeptidase	16219608.88	240504563.5	1	1	6	6	0	0
Tra2b	Transformer-2 protein homolog beta	927614.0625		1	0	1		0	0
Lemd3	LEM domain containing 3			1	0	1		0	0
Srsf5	Serine and arginine-rich splicing factor 5	322105.5313		1	1	4	3	0.01	0
Ifitm3	Interferon-induced transmembrane protein 3	1156991.875		1	1	3	1	0.67	0
Mthfd1	C-1-tetrahydrofolate synthase, cytoplasmic			1	1	2	1	0.36	0
Aprt	Adenine phosphoribosyltransferase	555868.5625		1	0	1		0	0
Syk	Tyrosine-protein kinase SYK	619163.9375		1	0	1		0	0
Krt78	Keratin 78	731168219.7	307102472.6	1	1	30	16	0	0
Aldoa	Fructose-bisphosphate aldolase	22184471.13	5648536.563	1	1	14	12	0	0
Cyp2f2	Cytochrome P450 2F2			1	0	1		0	0
Kxd1	KxDL motif-containing protein 1	14187556.88	5604226.625	1	1	5	2	0.51	0
Gstm1	Glutathione S-transferase	1448120.375	5608183.188	1	1	5	7	0	0
Atp5mf	ATP synthase subunit f, mitochondrial	3548337.25	2409784.5	1	1	1	1	0	0
Etfb	Electron transfer flavoprotein subunit beta	2592497.094	1987609.188	1	1	6	8	0	0
Srsf2	Serine/arginine-rich splicing factor 2	9243259.5	1042144.188	1	1	6	2	0.78	0
Mybbp1a	Myb-binding protein 1A	401374.6875	276585.4063	1	1	3	1	0.67	0
Lrpprc	Leucine-rich PPR motif-containing protein, mitochondrial			1	1	2	1	0.36	0
Vim	Vimentin	64406906.88	15871381.88	1	1	22	18	0	0
Cyb5r3	NADH-cytochrome b5 reductase	10555120.75	5304838.5	1	1	5	5	0	0
Farsb	Phenylalanine--tRNA ligase beta subunit			1	0	1		0	0
Hyou1	Hypoxia up-regulated protein 1	4988162.75	1433436.375	1	1	5	4	0	0
Ywhae	14-3-3 protein epsilon	2671949.375		1	1	7	4	0.02	0
Tapbp	Tapasin	12646899.38	4897883.25	1	1	8	8	0	0
Tmem258	Transmembrane protein 258			1	0	1		0	0
Ywhaz	14-3-3 protein zeta/delta	13357345.13	4481993.188	1	1	9	8	0	0
Ap2s1	AP-2 complex subunit sigma	485856.1875	762789.875	1	1	2	1	0.36	0
Rap2a	Ras-related protein Rap-2a	979722		1	1	2	2	0	0
H1-3	Histone H1.3	10017696	4527519.5	1	1	5	6	0	0
Plec	Plectin	39480739.98	16823292.28	1	1	61	40	0	0
Slc35f6	Solute carrier family 35 member F6			1	1	1	1	0	0
Capns2	Calpain small subunit 2			1	0	1		0	0
Tln1	Talin-1	7180099.094	2512377.039	1	1	25	14	0	0
Acod1	Aconitate decarboxylase 1			1	0	1		0	0
Nfs1	Cysteine desulfurase	510627.5313		1	0	1		0	0
Psmb3	Proteasome subunit beta type-3			1	0	1		0	0
Tubb6	Tubulin beta-6 chain			1	1	8	7	0	0
Get3	ATPase GET3	688804.75		1	0	1		0	0
Mtarc2	Mitochondrial amidoxime reducing component 2	1033726.813	686109.5625	1	1	2	2	0	0
Tpp1	Tripeptidyl-peptidase 1	6511211		1	1	3	1	0.67	0
Psma1	Proteasome subunit alpha type-1	524695.875	383188.2813	1	1	3	4	0	0
Slc25a3	Solute carrier family 25 member 3	4190175911	106915584.2	1	1	7	8	0	0
Ndufa12	NADH dehydrogenase [ubiquinone] 1 alpha subcomplex subunit 12	1054371.75	881531.875	1	1	2	1	0.36	0
Rpl18	Large ribosomal subunit protein eL18			1	0	1		0	0
Mfsd1	Major facilitator superfamily domain-containing protein 1	2278664.75	590935.625	1	1	2	2	0	0
Timm50	Mitochondrial import inner membrane translocase subunit TIM50	2031094.375		1	1	3	1	0.67	0
Rfc2	Replication factor C subunit 2			1	0	1		0	0
Psmb8	Proteasome subunit beta type-8	658751.75		1	1	2	2	0	0
Nsf	Vesicle-fusing ATPase	6310404.438	1749482.063	1	1	11	5	0.11	0
Krt23	Keratin, type I cytoskeletal 23			1	1	4	3	0.01	0
Gsn	Gelsolin	4698060.5	3227772.625	1	1	9	4	0.2	0
Por	NADPH--cytochrome P450 reductase	10212060.88	6482063.125	1	1	11	4	0.76	0
Acad9	Complex I assembly factor ACAD9, mitochondrial	1353164.375	318429.0938	1	1	5	2	0.51	0
Myh13	Myosin, heavy polypeptide 13, skeletal muscle	1268121.875		1	1	2	3	0	0
Alb	Albumin	20926604.25	30129805.81	1	1	14	30	0	0
Ckap4	Cytoskeleton-associated protein 4	54347574.13	133490702.1	1	1	24	14	0	0
Stat2	Signal transducer and activator of transcription	720902.125		1	0	1		0	0
Ctsd	Cathepsin D	6024565.5	8824025.563	1	1	4	6	0	0
Ighg2b	Immunoglobulin heavy constant gamma 2B (Fragment)	746446.5625		1	1	4	2	0.22	0
Psmc3	Proteasome (prosome, macropain) 26S subunit, ATPase 3		390030.4063	1	1	1	2	0	0
Psmd1	26S proteasome non-ATPase regulatory subunit 1	617268.375	2475565.25	1	1	3	1	0.67	0
Kpnb1	Importin subunit beta-1	1203326		1	1	3	2	0.06	0
Dpp7	Dipeptidyl peptidase 2			1	0	1		0	0
Hnrnpm	Heterogeneous nuclear ribonucleoprotein M	3059436.75	658646.0625	1	1	5	2	0.51	0
Htatip2	Oxidoreductase HTATIP2			1	0	1		0	0
Rap1gds1	Rap1 GTPase-GDP dissociation stimulator 1			1	0	1		0	0
Psmd2	26S proteasome non-ATPase regulatory subunit 2		639955.5625	1	1	3	1	0.67	0
Capza2	F-actin-capping protein subunit alpha-2		1217863	1	1	2	3	0	0
Tlr7	Toll-like receptor 7	968060.0625	533456.4375	1	1	4	2	0.22	0
Ighv14-2	Immunoglobulin heavy variable 14-2 (Fragment)	625161.375		1	0	1		0	0
Prdm16	PR domain containing 16			1	0	1		0	0
Hsd17b12	Very-long-chain 3-oxoacyl-CoA reductase	2147972	3820006.875	1	1	3	4	0	0
Trpv2	Transient receptor potential cation channel subfamily V member 2	776175.3125	1311447.25	1	1	1	1	0	0
Ldha	L-lactate dehydrogenase	11412429.5		1	1	12	5	0.32	0
Spag9	C-Jun-amino-terminal kinase-interacting protein 4			1	0	1		0	0
Edc4	Enhancer of mRNA-decapping protein 4			1	0	1		0	0
Psmb4	Proteasome subunit beta type-4			1	1	1	1	0	0
Tchh	Trichohyalin	1848393.375		1	0	1		0	0
Napa	Alpha-soluble NSF attachment protein	908970.0625	437253.5	1	1	2	3	0	0
Tmed7	Transmembrane p24 trafficking protein 7			1	0	1		0	0
Slc2a6	Solute carrier family 2, facilitated glucose transporter member 6	4134429		1	1	3	1	0.67	0
Api5	Apoptosis inhibitor 5			1	0	1		0	0
Sacm1l	Phosphatidylinositol-3-phosphatase SAC1	282792.5938		1	1	2	2	0	0
Abcd3	ATP-binding cassette sub-family D member 3		626018	1	1	3	1	0.67	0
Mcm6	DNA replication licensing factor MCM6			1	0	1		0	0
Hnrnpa3	Heterogeneous nuclear ribonucleoprotein A3	6014432		1	1	7	4	0.02	0
Mcub	Calcium uniporter regulatory subunit MCUb, mitochondrial			1	0	1		0	0
Dock10	Dedicator of cytokinesis protein 10	1146967.875	476872.3125	1	1	3	2	0.06	0
Hspa9	Stress-70 protein, mitochondrial	210675658.6	68975882	1	1	43	35	0	0
Ces3a	Carboxylesterase 3A	614078.5	3176272.5	1	1	1	2	0	0
Asgr1	Asialoglycoprotein receptor 1	3399168		1	0	1		0	0
Ighg2c	Immunoglobulin heavy constant gamma 2C (Fragment)	66351862	58491189	1	1	11	11	0	0
Tmx1	Thioredoxin-related transmembrane protein 1		1018860.688	1	1	2	1	0.36	0
Serpinb6a	Serpin B6			1	0	1		0	0
	Ig heavy chain V region AC38 205.12	10811261.75	11220185	1	1	2	4	0	0
Cd63	CD63 antigen			1	1	2	1	0.36	0
Dpm1	Dolichol-phosphate mannosyltransferase subunit 1			1	0	1		0	0
Dhx58	ATP-dependent RNA helicase DHX58			1	0	1		0	0
Myh9	Myosin-9	27879163.44	4026671.125	1	1	39	26	0	0
Aco2	Aconitate hydratase, mitochondrial	2035256.375		1	1	3	3	0	0
Phf11b	PHD finger protein 11B			1	0	1		0	0
Lpcat2	Lysophosphatidylcholine acyltransferase 2			1	0	1		0	0
Rpl31	Large ribosomal subunit protein eL31			1	1	2	1	0.36	0
Rbm8a2	RNA-binding protein 8A	609543.375		1	0	1		0	0
Ndufa10	NADH dehydrogenase [ubiquinone] 1 alpha subcomplex subunit 10, mitochondrial			1	0	1		0	0
Copg1	Coatomer subunit gamma-1			1	1	2	2	0	0
Uqcrc2	Cytochrome b-c1 complex subunit 2, mitochondrial	7444945.875	964956.9375	1	1	7	4	0.02	0
Stag2	Cohesin subunit SA			1	1	1	1	0	0
Fgb	Fibrinogen beta chain	531661.0625	948236.8125	1	1	2	1	0.36	0
Hspa1b	Heat shock 70 kDa protein 1B	12109076.13		1	1	14	7	0.01	0
Tubb4b	Tubulin beta-4B chain			1	1	17	21	0	0
Igkv1-135	Immunoglobulin kappa variable 1-135 (Fragment)			1	1	3	2	0.06	0
Ran	GTP-binding nuclear protein Ran	1573576.25		1	1	1	1	0	0
Rnps1	RNA-binding protein with serine-rich domain 1	727346.875		1	0	1		0	0
Pcdhb13	Protocadherin beta 13	12386701	26594552	1	1	1	1	0	0
Taok3	Serine/threonine-protein kinase TAO3	916863.8594		1	1	3	2	0.06	0
Rab6a	Ras-related protein Rab-6A	2713051	431659.1875	1	1	5	3	0.03	0
Hspd1	60 kDa heat shock protein, mitochondrial	27717869.13	22778480.88	1	1	22	16	0	0
Sar1b	GTP-binding protein SAR1b			1	1	1	2	0	0
Lamp2	Lysosome-associated membrane glycoprotein 2	9798725	3353644.875	1	1	5	4	0	0
Cct7	T-complex protein 1 subunit eta		39159124	1	1	3	2	0.06	0
Rps3	Small ribosomal subunit protein uS3	26444652.63	7661353.313	1	1	13	12	0	0
Xpot	Exportin-T			1	0	1		0	0
Hbb-bs	Beta-globin	4230720.438	12685230.88	1	1	5	9	0	0
Srrm1	Serine/arginine repetitive matrix 1 (Fragment)	8632638829	8423564550	1	1	126	126	0	0
Pacsin2	Protein kinase C and casein kinase substrate in neurons protein 2	1359039.375	1356818.75	1	1	1	1	0	0
Basp1	Brain acid soluble protein 1	732797.25	676021.25	1	1	7	4	0.02	0
Prdx2	Peroxiredoxin-2	2782897.5		1	1	2	2	0	0
Msr1	Macrophage scavenger receptor types I and II	174950802.3	17459247	1	1	20	8	0.43	0
Sirpa	Tyrosine-protein phosphatase non-receptor type substrate 1	3531712.25		1	1	4	2	0.22	0
Lrrc25	Leucine-rich repeat-containing protein 25			1	1	1	1	0	0
Lpl	Lipoprotein lipase	1641593.875	2221051.25	1	1	3	3	0	0
Ehd1	EH domain-containing protein 1	1232900.5	1591163.25	1	1	6	3	0.12	0
Krt19	Keratin, type I cytoskeletal 19	35640419.81	3548077.156	1	1	41	16	0.63	0
Col1a1	Collagen alpha-1(I) chain			1	1	2	1	0.36	0
Actc1	Actin, alpha cardiac muscle 1	29064253.38	25205471.5	1	1	38	30	0	0
Tubb5	Tubulin beta-5 chain	25179692.5	7569346.5	1	1	19	20	0	0
Arhgap17	Rho GTPase-activating protein 17	451338.0625		1	0	1		0	0
Dnaja2	DnaJ homolog subfamily A member 2	3000312.25	195530.1094	1	1	5	5	0	0
Atg7	Ubiquitin-like modifier-activating enzyme ATG7			1	0	1		0	0
Cps1	Carbamoyl-phosphate synthase [ammonia], mitochondrial	6072994.063	248713721.2	1	1	12	24	0	0
Copb2	Coatomer subunit beta'	3048558.063	1014085.563	1	1	7	3	0.34	0
Krt10	Keratin, type I cytoskeletal 10	1238953567	1035858897	1	1	85	43	0	0
Ptrh2	Peptidyl-tRNA hydrolase 2, mitochondrial	1218426.125	764044.75	1	1	1	1	0	0
Pyhin1	Pyrin and HIN domain-containing protein 1	12063787.13	3403886.688	1	1	6	5	0	0
Nampt	Nicotinamide phosphoribosyltransferase		494705.8125	1	1	2	2	0	0
Adh1	Alcohol dehydrogenase 1	928077.0313	4829167.375	1	1	2	8	0	0
Krt80	Keratin, type II cytoskeletal 80	696019.9375		1	1	1	1	0	0
Slc28a2	Sodium/nucleoside cotransporter 2	1354643.75	752713.875	1	1	3	1	0.67	0
Dcakd	Dephospho-CoA kinase domain-containing protein			1	0	1		0	0
Atp2b1	Plasma membrane calcium-transporting ATPase 1	7357950.375	4920457.75	1	1	12	8	0	0
Tmem33	Transmembrane protein 33	495787.7188		1	0	1		0	0
Fcgr1	High affinity immunoglobulin gamma Fc receptor I	275920287.1	230976385.6	1	1	20	20	0	0
Cfl1	Cofilin-1	33573477	4496730.375	1	1	6	3	0.12	0
Vav1	Proto-oncogene vav	1134120.438		1	1	2	1	0.36	0
Scamp1	Secretory carrier-associated membrane protein 1	5153880.5	833886.7578	1	1	3	3	0	0
Rps5	Small ribosomal subunit protein uS7	2330685.5		1	0	1		0	0
Xab2	Pre-mRNA-splicing factor SYF1			1	0	1		0	0
Lgals3	Galectin-3	2407580.5	10356959.25	1	1	5	5	0	0
M6pr	Cation-dependent mannose-6-phosphate receptor	6044169	924049.1875	1	1	5	4	0	0
Myadm	Myeloid-associated differentiation marker	323299.4063		1	1	1	1	0	0
Lpcat3	Lysophospholipid acyltransferase 5			1	0	1		0	0
Cand1	Cullin-associated NEDD8-dissociated protein 1	512110.0938		1	0	1		0	0
Acly	ATP-citrate synthase			1	0	1		0	0
Dync1li1	Cytoplasmic dynein 1 light intermediate chain 1	419338.8438		1	1	1	1	0	0
Stx12	Syntaxin-12	1453774.5	782760.375	1	1	3	3	0	0
Chmp1a	Charged multivesicular body protein 1a	1582753.25		1	0	1		0	0
Ndufb7	NADH dehydrogenase [ubiquinone] 1 beta subcomplex subunit 7			1	1	1	1	0	0
Vdac2	Voltage-dependent anion-selective channel protein 2	14371902.25	1949159.5	1	1	5	5	0	0
Tpcn1	Two pore calcium channel protein 1	372205.25		1	0	1		0	0
Mtrex	Exosome RNA helicase MTR4			1	0	1		0	0
Nptn	Neuroplastin	5866914.75	1687143.5	1	1	3	2	0.06	0
Ralb	Ras-related protein Ral-B	5441923.156	1363102.125	1	1	9	4	0.2	0
Fcgbp	Fc fragment of IgG binding protein	558639312	181808290.8	1	1	11	9	0	0
Dhrs7	Dehydrogenase/reductase (SDR family) member 7 (Fragment)	1402417	1047615.188	1	1	2	1	0.36	0
Qki	KH domain-containing RNA-binding protein QKI			1	0	1		0	0
Psma7	Proteasome subunit alpha type-7	3732657.781	616837.0625	1	1	5	5	0	0
Fyb1	FYN-binding protein 1	22286230		1	0	1		0	0
Stt3a	Dolichyl-diphosphooligosaccharide--protein glycosyltransferase subunit STT3A	14166677.38	5410742.25	1	1	7	8	0	0
Calr	Calreticulin	33698659.25	10976708.88	1	1	14	12	0	0
Dok2	Docking protein 2	297854.375		1	0	1		0	0
Atp1a1	Sodium/potassium-transporting ATPase subunit alpha-1	38425145.5	9848092.125	1	1	29	16	0	0
Atp5pd	ATP synthase subunit d, mitochondrial		2331523.25	1	1	1	5	0	0
Gpnmb	Transmembrane glycoprotein NMB	76297276		1	1	3	2	0.06	0
Eef1g	Elongation factor 1-gamma	1676212.172		1	1	4	2	0.22	0
Csnk2a1	Casein kinase II subunit alpha	3011638.25		1	1	5	2	0.51	0
Tpi1	Triosephosphate isomerase	12768282.63	1008050.25	1	1	7	6	0	0
Steap3	STEAP family member 3	1751256.625	863537.875	1	1	1	1	0	0
Atp2a3	Calcium-transporting ATPase	8632344.188		1	1	12	10	0	0
Tmed5	Transmembrane emp24 domain-containing protein 5			1	1	1	1	0	0
Atl3	Atlastin-3	479593.4688		1	1	2	2	0	0
Pa2g4	Proliferation-associated protein 2G4		689910.375	1	1	1	1	0	0
Sgpl1	Sphingosine-1-phosphate lyase 1	9983206.75		1	1	7	4	0.02	0
Arhgap10	Rho GTPase-activating protein 10			1	0	1		0	0
Ebp	3-beta-hydroxysteroid-Delta(8),Delta(7)-isomerase			1	0	1		0	0
Ist1	IST1 homolog	772879.8125		1	0	1		0	0
Myo18b	Myosin XVIIIb	3596251		1	0	1		0	0
Arhgap4	Rho GTPase activating protein 4			1	0	1		0	0
Gm20431	Predicted gene 20431			1	1	1	1	0	0
Ppp1cc	Serine/threonine-protein phosphatase PP1-gamma catalytic subunit			1	1	2	2	0	0
Lrpap1	Alpha-2-macroglobulin receptor-associated protein	4112318.25	2544676.406	1	1	5	3	0.03	0
Snrnp200	U5 small nuclear ribonucleoprotein 200 kDa helicase			1	0	1		0	0
Cog4	Conserved oligomeric Golgi complex subunit 4			1	0	1		0	0
Atp5pb	ATP synthase F(0) complex subunit B1, mitochondrial	12198526.75	12492099.5	1	1	6	7	0	0
	Ig heavy chain V regions TEPC 15/S107/HPCM1/HPCM2/HPCM3			1	0	1		0	0
Apoc1	Apolipoprotein C-I			1	0	1		0	0
Eif3a	Eukaryotic translation initiation factor 3 subunit A			1	0	1		0	0
Xpo1	Exportin-1	3836233.25		1	1	2	1	0.36	0
Mib2	E3 ubiquitin-protein ligase MIB2			1	1	2	1	0.36	0
Bri3bp	BRI3-binding protein			1	1	1	1	0	0
Cyc1	Cytochrome c1, heme protein, mitochondrial		919562.875	1	1	3	3	0	0
Bzw1	Basic leucine zipper and W2 domains 1	5546362.938	1213742.375	1	1	6	3	0.12	0
Vcp	Transitional endoplasmic reticulum ATPase	726512636.3	163906199	1	1	50	47	0	0
Msn	Moesin	39497395.88	17143152.56	1	1	33	19	0	0
Dpysl2	Dihydropyrimidinase-related protein 2	1648278.031	3332867.625	1	1	7	7	0	0
S100a4	Protein S100-A4	477190.5938	1434235	1	1	2	3	0	0
Snrpd3	Small nuclear ribonucleoprotein Sm D3	2524255.5		1	1	1	1	0	0
Lyn	Tyrosine-protein kinase Lyn		479110.5313	1	1	6	2	0.78	0
Irgm1	Immunity-related GTPase family M protein 1	4991348.625		1	1	5	3	0.03	0
Psmd4	26S proteasome non-ATPase regulatory subunit 4			1	0	1		0	0
Fundc2	FUN14 domain-containing protein 2			1	0	1		0	0
Yif1b	Protein YIF1 (Fragment)			1	1	2	2	0	0
Chmp4b	Charged multivesicular body protein 4b			1	1	1	1	0	0
Golga2	Golgi autoantigen, golgin subfamily a, 2			1	0	1		0	0
Esyt1	Extended synaptotagmin-1	21167299.5	6080837.75	1	1	19	11	0	0
Stab1	Stabilin 1			1	0	1		0	0
Sub1	Activated RNA polymerase II transcriptional coactivator p15	2217242.125		1	1	4	2	0.22	0
Rab32	Ras-related protein Rab-32	1952846.5	1716791	1	1	2	3	0	0
Mtco2	Cytochrome c oxidase subunit 2	7503997.5	2471326.75	1	1	3	3	0	0
Prss3b	trypsin	18078926.03	17670074	1	1	2	2	0	0
Hsd17b4	Peroxisomal multifunctional enzyme type 2	1258207.031	492362.6875	1	1	8	3	0.65	0
Sec61a1	Protein transport protein Sec61 subunit alpha isoform 1	2626440.5	3041105	1	1	4	4	0	0
Stt3b	dolichyl-diphosphooligosaccharide--protein glycotransferase			1	1	1	2	0	0
Gnmt	Glycine N-methyltransferase	919213		1	1	1	2	0	0
Rps20	Small ribosomal subunit protein uS10	17855992.5	3076310.25	1	1	5	6	0	0
Jup	Junction plakoglobin	41112680.13	11465041.06	1	1	26	17	0	0
Ighv2-2	Immunoglobulin heavy variable 2-2 (Fragment)	1693521	6441040.5	1	1	1	1	0	0
Dhcr7	7-dehydrocholesterol reductase			1	0	1		0	0
Dsc1	Desmocollin-1	1118930		1	1	1	1	0	0
Rad50	DNA repair protein RAD50			1	0	1		0	0
Ap3b1	AP-3 complex subunit beta-1	619333		1	1	2	1	0.36	0
Arpc4	Actin-related protein 2/3 complex subunit 4	5937165.5	2346498.25	1	1	3	3	0	0
Map2k1	Dual specificity mitogen-activated protein kinase kinase 1			1	1	1	1	0	0
Hgd	Homogentisate 1,2-dioxygenase	1410156.25		1	1	1	3	0	0
Iglc1	Immunoglobulin lambda constant 1 (Fragment)			1	0	1		0	0
Atp6v1b2	V-type proton ATPase subunit B, brain isoform	3903603.25		1	1	7	5	0	0
Hmgb1	High mobility group protein B1	8666634.563		1	1	6	2	0.78	0
Emc2	ER membrane protein complex subunit 2	1735665.75		1	1	3	1	0.67	0
Cyrib	CYFIP-related Rac1 interactor B	2748733.688	2070685.063	1	1	3	2	0.06	0
Itga6	Integrin alpha 6 (Fragment)			1	0	1		0	0
Rnh1	Ribonuclease inhibitor	899369.6875		1	1	6	6	0	0
Snrpd1	Small nuclear ribonucleoprotein Sm D1		298778.6875	1	1	2	1	0.36	0
Nucb1	Nucleobindin-1			1	0	1		0	0
Tram1	Translocating chain-associated membrane protein 1	923602.8125		1	0	1		0	0
Atp6v1a	V-type proton ATPase catalytic subunit A	9807231.875	1375521.563	1	1	11	13	0	0
Nucb2	Nucleobindin-2	463054.0938		1	0	1		0	0
Surf6	Surfeit locus protein 6	416938.4063		1	0	1		0	0
Vps35	Vacuolar protein sorting-associated protein 35	2558701.25		1	1	5	4	0	0
Slitrk1	SLIT and NTRK-like protein 1			1	0	1		0	0
Aldh2	Aldehyde dehydrogenase, mitochondrial	50336560.81	41301557.25	1	1	22	17	0	0
Plod3	Multifunctional procollagen lysine hydroxylase and glycosyltransferase LH3			1	0	1		0	0
Cyfip1	Cytoplasmic FMR1-interacting protein 1	4594816	7645749.125	1	1	11	8	0	0
Mtcl3	Microtubule cross-linking factor 3			1	0	1		0	0
Ruvbl1	RuvB-like 1	911432.75		1	1	2	1	0.36	0
Rab29	Ras-related protein Rab			1	0	1		0	0
Afg3l2	AFG3-like protein 2			1	1	2	4	0	0
Clta	Clathrin light chain	4208161		1	1	2	1	0.36	0
Cd84	CD84 antigen	2016613.375	919606.0625	1	1	2	2	0	0
Rpl37a	Large ribosomal subunit protein eL43			1	0	1		0	0
Wdr26	WD repeat-containing protein 26	21376204.13	22046724	1	1	3	2	0.06	0
Stat3	Signal transducer and activator of transcription 3			1	0	1		0	0
Krt73	Keratin, type II cytoskeletal 73	344455128.5	129207025.4	1	1	55	37	0	0
Magt1	Magnesium transporter protein 1	5080304	1000984.625	1	1	2	1	0.36	0
C1qa	Complement C1q subcomponent subunit A	14236692.5	2044719	1	1	4	5	0	0
Psmd12	26S proteasome non-ATPase regulatory subunit 12	718806.125	718768.25	1	1	6	2	0.78	0
Adam17	A disintegrin and metallopeptidase domain 17	1357948		1	0	1		0	0
Rab11b	Ras-related protein Rab-11B	34842624.94	21298058.5	1	1	10	7	0	0
Ppp2cb	Serine/threonine-protein phosphatase 2A catalytic subunit beta isoform			1	0	1		0	0
Rpl5	Large ribosomal subunit protein uL18	2545004.25	1490004.5	1	1	3	2	0.06	0
Pycr2	Pyrroline-5-carboxylate reductase 2			1	0	1		0	0
Abcf1	ATP-binding cassette sub-family F member 1	704167.75		1	0	1		0	0
Slc25a11	Mitochondrial 2-oxoglutarate/malate carrier protein			1	1	1	2	0	0
Krt10	Keratin 10			1	0	1		0	0
Rab5c	Ras-related protein Rab-5C	14676231.25	9336008	1	1	13	8	0	0
Rtn4	Reticulon-4	4836489	7870991.5	1	1	8	5	0	0
Fabp1	Fatty acid-binding protein, liver	8870417.125	5515513.125	1	1	6	5	0	0
Eif4e	Eukaryotic translation initiation factor 4E			1	0	1		0	0
Pcyox1	Prenylcysteine oxidase 1	922774		1	0	1		0	0
Psme1	Proteasome activator complex subunit 1	1784575.344		1	1	7	3	0.34	0
Mogs	Mannosyl-oligosaccharide glucosidase	1701120.625	604066.125	1	1	4	3	0.01	0
Prdx1	Peroxiredoxin-1	15411990.13	42347500.38	1	1	12	16	0	0
Krt2	Keratin, type II cytoskeletal 2 epidermal	529019089.9	209664759.5	1	1	48	30	0	0
Rab1A	Ras-related protein Rab-1A	455852.8438		1	1	10	10	0	0
Elmo2	Engulfment and cell motility protein 2			1	0	1		0	0
Emc7	ER membrane protein complex subunit 7	565447.125	684388.1875	1	1	2	1	0.36	0
Rtcb	RNA-splicing ligase RtcB homolog	1029010.438		1	0	1		0	0
Emc8	ER membrane protein complex subunit 8	636627.375	745218.875	1	1	1	1	0	0
Arpc2	Actin-related protein 2/3 complex subunit 2	1694763.5	455465.2188	1	1	4	3	0.01	0
Npm1	Nucleophosmin			1	0	1		0	0
Retreg3	Reticulophagy regulator 3	653333.25		1	0	1		0	0
Pkm	Pyruvate kinase PKM	117298831.8	63007659.47	1	1	33	32	0	0
Cd36	Platelet glycoprotein 4	5893536	1634086.5	1	1	2	2	0	0
Mtss1	MTSS I-BAR domain containing 1			1	0	1		0	0
Iqgap1	Ras GTPase-activating-like protein IQGAP1	20449243.34	7821782	1	1	37	21	0	0
Anxa6	Annexin A6		9419875	1	1	5	2	0.51	0
Suclg1	Succinate--CoA ligase [ADP/GDP-forming] subunit alpha, mitochondrial	1046310.5		1	0	1		0	0
U2af1	Splicing factor U2AF 35 kDa subunit			1	0	1		0	0
Hsp90aa1	Heat shock protein HSP 90-alpha	4938431.25	8415032.375	1	1	19	17	0	0
Cox4i1	Cytochrome c oxidase subunit 4 isoform 1, mitochondrial		377910.4375	1	1	3	3	0	0
Rras	Ras-related protein R-Ras		1834643.563	1	1	2	2	0	0
Pabpc1	Polyadenylate-binding protein 1	4649032.969	578731.125	1	1	6	4	0	0
Ctsb	Cathepsin B	19555144.69	11073752.38	1	1	7	11	0	0
Srsf4	Serine and arginine-rich splicing factor 4	1245900.875	308066.3125	1	1	5	4	0	0
Psmd11	26S proteasome non-ATPase regulatory subunit 11			1	1	2	1	0.36	0
Krt16	Keratin, type I cytoskeletal 16	199403069	49700338.25	1	1	65	36	0	0
Ndufs7	NADH dehydrogenase [ubiquinone] iron-sulfur protein 7, mitochondrial	569661.125	332860.5938	1	1	2	2	0	0
Trim12c	Tripartite motif-containing protein 5			1	1	1	1	0	0
Adam9	A disintegrin and metallopeptidase domain 9 (meltrin gamma)			1	0	1		0	0
Dars1	Aspartate--tRNA ligase, cytoplasmic		3435867	1	1	2	2	0	0
Acot13	Acyl-coenzyme A thioesterase 13	4693706.625		1	1	5	3	0.03	0
H1-4	Histone H1.4		691352.75	1	1	3	2	0.06	0
Pdia6	Protein disulfide-isomerase A6		2200262.938	1	1	2	4	0	0
Braf	Serine/threonine-protein kinase B-raf			1	0	1		0	0
Slc25a12	Electrogenic aspartate/glutamate antiporter SLC25A12, mitochondrial	6824660	3766571.75	1	1	16	12	0	0
Iqgap2	Ras GTPase-activating-like protein IQGAP2			1	1	7	4	0.02	0
Rpl7a	Large ribosomal subunit protein eL8	11625788.38	3659958.813	1	1	5	5	0	0
Rpl10a	Large ribosomal subunit protein uL1	2576008.375	3190535.375	1	1	7	3	0.34	0
Gsta1	Glutathione S-transferase A1	475304.8438		1	0	1		0	0
H2-K1	H-2 class I histocompatibility antigen, K-B alpha chain	1784070.625	4891534	1	1	6	4	0	0
Slc39a7	Zinc transporter SLC39A7			1	1	1	1	0	0
Etfa	Electron transfer flavoprotein subunit alpha, mitochondrial			1	1	1	2	0	0
Fxr2	FMR1 autosomal homolog 2	271191.25		1	0	1		0	0
Plxnb2	Plexin-B2	292652	1093025.5	1	1	4	3	0.01	0
Atp6v0c	V-type proton ATPase 16 kDa proteolipid subunit c	668519.875		1	0	1		0	0
Ergic2	Endoplasmic reticulum-Golgi intermediate compartment protein 2			1	0	1		0	0
Tmem165	Putative divalent cation/proton antiporter TMEM165			1	1	2	1	0.36	0
Cers2	Ceramide synthase 2		3554311.5	1	1	1	4	0	0
Slc25a24	Mitochondrial adenyl nucleotide antiporter SLC25A24	185942656.6	1594814.5	1	1	5	2	0.51	0
Vps52	Vacuolar protein sorting-associated protein 52 homolog			1	0	1		0	0
Capn7	Calpain-7			1	0	1		0	0
P4hb	Protein disulfide-isomerase	17786822.38	23290536.44	1	1	16	13	0	0
Twf2	Twinfilin-2			1	0	1		0	0
Igkv1-88	Immunoglobulin kappa chain variable 1-88 (Fragment)	9721281.5	3385681	1	1	3	2	0.06	0
Gpx4	Phospholipid hydroperoxide glutathione peroxidase GPX4			1	0	1		0	0
Trim28	Transcription intermediary factor 1-beta	11280045.5	3228887.75	1	1	9	5	0.01	0
Vcl	Vinculin			1	1	1	2	0	0
Rab10	Ras-related protein Rab-10	10808023.25		1	1	10	4	0.48	0
Maip1	m-AAA protease-interacting protein 1, mitochondrial	108774.5781		1	0	1		0	0
Hspa5	Endoplasmic reticulum chaperone BiP	353282490.1	189580616.2	1	1	61	45	0	0
Slc25a10	Mitochondrial dicarboxylate carrier			1	0	1		0	0
Ndufs2	NADH dehydrogenase [ubiquinone] iron-sulfur protein 2, mitochondrial	2259347.188		1	1	5	4	0	0
Snrpd2	Small nuclear ribonucleoprotein Sm D2	646484.9375		1	1	1	1	0	0
Rhoa	Transforming protein RhoA	1751489.75	960493.5625	1	1	3	5	0	0
Raly	RNA-binding protein Raly	1079701.875		1	1	3	1	0.67	0
Dhrs7b	Dehydrogenase/reductase SDR family member 7B			1	0	1		0	0
Slc25a4	ADP/ATP translocase 1	6893190.813	2307931.25	1	1	11	6	0	0
Myof	Myoferlin	4605973.969	874856.5625	1	1	5	5	0	0
Sdhb	Succinate dehydrogenase [ubiquinone] iron-sulfur subunit, mitochondrial	1300894.5	965127.5625	1	1	3	5	0	0
Phgdh	D-3-phosphoglycerate dehydrogenase		947131.0625	1	1	3	1	0.67	0
Gpd2	Glycerol-3-phosphate dehydrogenase, mitochondrial	1134724.125		1	1	4	2	0.22	0
Hp1bp3	Heterochromatin protein 1-binding protein 3			1	0	1		0	0
Arf3	ADP-ribosylation factor 3	5587296		1	1	2	4	0	0
Wdr11	WD repeat domain 11	3597860.25		1	0	1		0	0
Umps	Uridine 5'-monophosphate synthase			1	0	1		0	0
Dhrs1	Dehydrogenase/reductase SDR family member 1	9370108.375	357529.2188	1	1	3	3	0	0
Dync1h1	Cytoplasmic dynein 1 heavy chain 1	6126083.688	2091200.125	1	1	18	14	0	0
Hprt1	Hypoxanthine-guanine phosphoribosyltransferase	574674.6875	277052.5313	1	1	2	1	0.36	0
Atp6v1h	V-type proton ATPase subunit H		1523361.688	1	1	2	2	0	0
Soat1	Sterol O-acyltransferase 1			1	1	1	2	0	0
Adgre5	Adhesion G protein-coupled receptor E5			1	0	1		0	0
Slc3a2	Amino acid transporter heavy chain SLC3A2	5675789.625	3419791.438	1	1	10	7	0	0
Bnip1	Vesicle transport protein SEC20	721332.8125		1	0	1		0	0
Tubb2a	Tubulin beta-2A chain	7865589	467837.5	1	1	14	17	0	0
Rpsa	Small ribosomal subunit protein uS2	1243174.25	4414651.375	1	1	2	4	0	0
Tmem120a	Ion channel TACAN			1	0	1		0	0
Tmco1	Calcium load-activated calcium channel (Fragment)			1	0	1		0	0
Ppt1	Palmitoyl-protein thioesterase 1	1154944.125	651674.5625	1	1	3	2	0.06	0
Eef2	Elongation factor 2	8625689.469	12904509.41	1	1	6	9	0	0
Sae1	SUMO-activating enzyme subunit 1			1	0	1		0	0
Lnpep	Leucyl-cystinyl aminopeptidase	390436.3438		1	1	3	2	0.06	0
Erlin2	Erlin-2	2574953.875	1862075.25	1	1	5	4	0	0
Elovl5	Very long chain fatty acid elongase 5	699973.875		1	0	1		0	0
Stom	Stomatin	74689059.88	7567334.281	1	1	17	9	0	0
Pitpna	Phosphatidylinositol transfer protein alpha isoform		953369.25	1	1	2	1	0.36	0
Ndufb9	NADH dehydrogenase [ubiquinone] 1 beta subcomplex subunit 9			1	0	1		0	0
Arf4	ADP-ribosylation factor 4	3853404.25		1	1	2	2	0	0
Rabgap1	Rab GTPase-activating protein 1	336291.8438		1	0	1		0	0
Lilrb4a	Leukocyte immunoglobulin-like receptor subfamily B member 4A			1	0	1		0	0
Vamp8	Vesicle-associated membrane protein 8			1	0	1		0	0
Mtch2	Mitochondrial carrier homolog 2			1	0	1		0	0
Vps35l	VPS35 endosomal protein-sorting factor-like			1	0	1		0	0
Eno1	Alpha-enolase	4559737	7836127.578	1	1	14	11	0	0
Slc37a2	Glucose-6-phosphate exchanger SLC37A2	374851	1189203.625	1	1	1	1	0	0
Osbpl8	Oxysterol-binding protein-related protein 8			1	1	2	3	0	0
Hnrnpa2b1	Heterogeneous nuclear ribonucleoproteins A2/B1	3117810.75		1	1	5	4	0	0
Glud1	Glutamate dehydrogenase 1, mitochondrial	3814237.875	6450687.625	1	1	16	10	0	0
Auh	AU RNA binding protein/enoyl-coenzyme A hydratase			1	0	1		0	0
Rpl34	Large ribosomal subunit protein eL34	9223599.688	3010039.25	1	1	3	1	0.67	0
C3ar1	C3a anaphylatoxin chemotactic receptor		871261.375	1	1	1	2	0	0
Anxa5	Annexin A5	16279445.75	3108635.188	1	1	7	8	0	0
Hmga1	High mobility group protein HMG-I/HMG-Y			1	0	1		0	0
Tmx3	Protein disulfide-isomerase TMX3	1094157.375		1	1	5	4	0	0
Asl	Argininosuccinate lyase			1	1	2	2	0	0
Mms19	MMS19 nucleotide excision repair protein homolog	327807.4063		1	0	1		0	0
Ckm	Creatine kinase M-type	1205528.125		1	0	1		0	0
Gas7	Growth arrest specific 7	8221761.25		1	1	11	4	0.76	0
Rab18	Ras-related protein Rab-18	5110515.844	2358876.375	1	1	6	6	0	0
Pdlim2	PDZ and LIM domain protein 2	815908.5625		1	0	1		0	0
Pgk1	Phosphoglycerate kinase 1	4745583.5		1	1	9	5	0.01	0
Ppib	Peptidyl-prolyl cis-trans isomerase B	48097753.41	16327016.63	1	1	15	11	0	0
Fah	Fumarylacetoacetase	1874147.625	1665842.875	1	1	2	3	0	0
Rps13	Small ribosomal subunit protein uS15		664656.875	1	1	1	2	0	0
Vdac1	Voltage-dependent anion-selective channel protein 1	4851330.375	2483701.469	1	1	5	3	0.03	0
Ppp1ca	Serine/threonine-protein phosphatase PP1-alpha catalytic subunit	1143426	796976.9375	1	1	2	2	0	0
Folr2	Folate receptor beta	754299.875		1	0	1		0	0
Cse1l	Exportin-2			1	0	1		0	0
Asah1	Acid ceramidase	6624990.625	3078955.094	1	1	4	3	0.01	0
Rpn1	Dolichyl-diphosphooligosaccharide--protein glycosyltransferase subunit 1	83651482	20226584.59	1	1	24	16	0	0
Rps11	Small ribosomal subunit protein uS17			1	1	1	2	0	0
Prkar1b	cAMP-dependent protein kinase type I-beta regulatory subunit			1	0	1		0	0
Etfdh	Electron transfer flavoprotein-ubiquinone oxidoreductase, mitochondrial	1949359.563	894045.375	1	1	5	3	0.03	0
Nt5dc2	5'-nucleotidase domain containing 2			1	1	1	1	0	0
Fbl	rRNA 2'-O-methyltransferase fibrillarin			1	0	1		0	0
Lyz2	Lysozyme C-2	5249457		1	1	3	1	0.67	0
Eif4a1	Eukaryotic initiation factor 4A-I	1646525.25	1774823.75	1	1	8	6	0	0
Gapdh	Glyceraldehyde-3-phosphate dehydrogenase	33152522.41	14080738.88	1	1	12	22	0	0
Arl6ip5	PRA1 family protein 3	716205.1875		1	1	3	1	0.67	0
Abcd1	ATP-binding cassette sub-family D member 1	1455323	839782.3125	1	1	1	3	0	0
Hpd	4-hydroxyphenylpyruvate dioxygenase	783625.4375		1	1	1	4	0	0
Pla2g15	Phospholipase A2 group XV			1	0	1		0	0
Pgam1	Phosphoglycerate mutase 1	4574441.25	349985.5625	1	1	5	4	0	0
Aldh3b1	Aldehyde dehydrogenase family 3 member B1	6983129.375	2519543.125	1	1	9	8	0	0
Atp5f1a	ATP synthase subunit alpha, mitochondrial	169504041.2	92445906.13	1	1	28	20	0	0
Nceh1	Neutral cholesterol ester hydrolase 1	6771961.938	3554900.125	1	1	5	4	0	0
Slc35b2	Adenosine 3'-phospho 5'-phosphosulfate transporter 1			1	1	1	1	0	0
Washc4	WASH complex subunit 4			1	0	1		0	0
Lbr	Delta(14)-sterol reductase LBR		1576591.625	1	1	1	1	0	0
Actr2	Actin-related protein 2	4744022.375		1	1	2	2	0	0
Rps18-ps6	Small ribosomal subunit protein uS13		24436338	1	1	3	3	0	0
Sigmar1	Sigma non-opioid intracellular receptor 1	709196.625		1	0	1		0	0
Krt1	Keratin, type II cytoskeletal 1	64991060.41	705357892.6	1	1	75	40	0	0
Atp5f1b	ATP synthase subunit beta, mitochondrial	163953805.2	78165455	1	1	35	33	0	0
Akr1c6	Estradiol 17 beta-dehydrogenase 5		1893453.875	1	1	1	3	0	0
Pdia3	Protein disulfide-isomerase A3	69053350.31	31654616.81	1	1	31	19	0	0
Insrr	Insulin receptor-related protein	56373156	8822507	1	1	2	1	0.36	0
Blmh	Bleomycin hydrolase	1921446.438		1	1	2	1	0.36	0
Krt6a	Keratin, type II cytoskeletal 6A	199746356.6	35743235.38	1	1	69	38	0	0
Lmna	Prelamin-A/C	1811045.375		1	1	5	2	0.51	0
Tap1	Antigen peptide transporter 1	37862903.5	1212315	1	1	6	4	0	0
Ctbp2	C-terminal-binding protein 2	18567830		1	0	1		0	0
Anxa1	Annexin A1	7603213	5710621.625	1	1	5	4	0	0
H2ax	Histone H2AX		5893165.5	1	1	2	1	0.36	0
Ly86	Lymphocyte antigen 86	835993.8125		1	0	1		0	0
Psmc6	26S proteasome regulatory subunit 10B			1	0	1		0	0
Vac14	Protein VAC14 homolog			1	0	1		0	0
Tfrc	Transferrin receptor protein 1			1	1	3	1	0.67	0
Nap1l4	Nap1l4 protein			1	0	1		0	0
Gsdma	Gasdermin-A			1	0	1		0	0
Copb1	Coatomer subunit beta	1772805.438	1766943.156	1	1	12	10	0	0
Naa15	N(alpha)-acetyltransferase 15, NatA auxiliary subunit			1	0	1		0	0
Apmap	Adipocyte plasma membrane-associated protein	1605732.125		1	1	2	1	0.36	0
Rcc2	Protein RCC2			1	0	1		0	0
Trap1	Heat shock protein 75 kDa, mitochondrial	1735576.75	513810.3125	1	1	7	5	0	0
Myo1e	Unconventional myosin-Ie			1	0	1		0	0
Ncln	BOS complex subunit NCLN	1704203.5	1394212.25	1	1	1	2	0	0
	Ig kappa chain V-V region T1	1177441.75		1	1	1	2	0	0
Hexb	Beta-hexosaminidase subunit beta	1790566.563		1	1	3	1	0.67	0
Psma6	Proteasome subunit alpha type-6			1	1	1	2	0	0
G6pdx	Glucose-6-phosphate 1-dehydrogenase X	749544.4375		1	1	3	1	0.67	0
Cog5	Conserved oligomeric Golgi complex subunit 5	570909.5625		1	0	1		0	0
Cdc42	Cell division control protein 42 homolog	8069001	8089053	1	1	4	2	0.22	0
Tor4a	Torsin-4A			1	0	1		0	0
Psma3	Proteasome subunit alpha type-3			1	0	1		0	0
Dlst	Dihydrolipoyllysine-residue succinyltransferase component of 2-oxoglutarate dehydrogenase complex, mitochondrial	34408014.03	5778917.25	1	1	7	4	0.02	0
Gapdhs	Glyceraldehyde-3-phosphate dehydrogenase, testis-specific	4875776	2644954	1	1	4	7	0	0
Tmem19	Transmembrane protein 19			1	0	1		0	0
Ahnak	AHNAK nucleoprotein (desmoyokin)		379574.4375	1	1	1	4	0	0
Cct2	T-complex protein 1 subunit beta	2102355.125	522424.7813	1	1	6	2	0.78	0
Ndufv1	NADH dehydrogenase [ubiquinone] flavoprotein 1, mitochondrial	1952301.875	559319	1	1	2	3	0	0
H2-T23	H-2 class I histocompatibility antigen, D-37 alpha chain			1	1	3	3	0	0
Gpr107	Protein GPR107			1	1	1	1	0	0
Kdm5c	Lysine-specific demethylase 5C			1	0	1		0	0
Pfn1	Profilin-1			1	1	1	2	0	0
Cat	Catalase	1721878.438	3327929.5	1	1	4	8	0	0
Actb	Actin, cytoplasmic 1	178668672	212175392.9	1	1	45	41	0	0
Psmc2	26S proteasome regulatory subunit 7			1	1	1	1	0	0
Ppig	Peptidyl-prolyl cis-trans isomerase G			1	0	1		0	0
Cd44	CD44 antigen	2355824.25	1457258.125	1	1	3	1	0.67	0
Nckap1l	Nck-associated protein 1-like	5163455.5	583745.3125	1	1	11	4	0.76	0
Pdcd6	Programmed cell death protein 6			1	1	1	1	0	0
Arl8b	ADP-ribosylation factor-like protein 8B	3461792.75	2048701.688	1	1	3	4	0	0
Hpn	Hepsin	4903843.5	2963625.25	1	1	5	2	0.51	0
Wdfy4	WD repeat- and FYVE domain-containing protein 4	2021201.375	745620.8125	1	1	3	1	0.67	0
Cst3	Cystatin-C			1	0	1		0	0
Hsp90ab1	Heat shock protein HSP 90-beta	16909893.63	5519659.688	1	1	22	21	0	0
Sec22b	Vesicle-trafficking protein SEC22b			1	1	4	2	0.22	0
Ahcy	Adenosylhomocysteinase			1	1	3	4	0	0
Slc25a5	ADP/ATP translocase 2	25847910.25	14419935.25	1	1	10	7	0	0
Otc	Ornithine transcarbamylase, mitochondrial		2271524.375	1	1	1	4	0	0
Mrps22	Small ribosomal subunit protein mS22			1	0	1		0	0
Blvra	Biliverdin reductase A			1	1	2	1	0.36	0
Erp29	Endoplasmic reticulum resident protein 29	642076.6875		1	0	1		0	0
Txlna	Alpha-taxilin	77143472		1	0	1		0	0
Krt79	Keratin, type II cytoskeletal 79	3131639.719	3731115.797	1	1	29	20	0	0
Vat1	Synaptic vesicle membrane protein VAT-1 homolog	6174866.5	3085300.5	1	1	6	5	0	0
Atp6v1e1	V-type proton ATPase subunit E 1	4063369.25	3494265.375	1	1	6	3	0.12	0
Cct4	T-complex protein 1 subunit delta	4276463.688	4073920.781	1	1	5	6	0	0
Hmox2	Heme oxygenase 2	513465.7813		1	1	3	3	0	0
Mdh1	Malate dehydrogenase	2280654.5	1535894.375	1	1	3	3	0	0
Wdr37	WD repeat-containing protein 37			1	0	1		0	0
Krt75	Keratin, type II cytoskeletal 75	46520552.75	13187813	1	1	55	32	0	0
Dsp	Desmoplakin	100883113.3	25627259.38	1	1	56	36	0	0
Rpl35a	Large ribosomal subunit protein eL33	1747076.375		1	1	3	2	0.06	0
Arpc5	Actin-related protein 2/3 complex subunit 5	943921.75		1	1	1	1	0	0
Dsg1b	Desmoglein-1-beta	9208860.375	2835893.125	1	1	6	5	0	0
Ppp3ca	Protein phosphatase 3 catalytic subunit alpha	3185232.625	818802.1563	1	1	2	3	0	0
Exoc3	Exocyst complex component 3			1	0	1		0	0
Eif2s1	Eukaryotic translation initiation factor 2 subunit 1	660576.1875	724971.2188	1	1	3	3	0	0
Dnm2	dynamin GTPase	500312.2188		1	1	7	4	0.02	0
Tm9sf4	Transmembrane 9 superfamily member 4	1711754.875		1	0	1		0	0
Sars1	serine--tRNA ligase			1	0	1		0	0
Atp6v1g1	V-type proton ATPase subunit G 1	1335284		1	0	1		0	0
Cybb	Cytochrome b-245 heavy chain	4717125.75	638608.4375	1	1	3	3	0	0
Ankfy1	Rabankyrin-5	321411.4063		1	0	1		0	0
Scamp3	Secretory carrier-associated membrane protein			1	1	2	3	0	0
Ripk3	Receptor-interacting serine/threonine-protein kinase 3			1	1	1	2	0	0
Krt90	Keratin 90	3199777.25	1109614.625	1	1	37	27	0	0
Igkv4-80	Immunoglobulin kappa variable 4-80 (Fragment)	28309990	1949645.625	1	1	2	2	0	0
C5ar1	C5a anaphylatoxin chemotactic receptor 1	8246034		1	1	2	2	0	0
Rps24	Small ribosomal subunit protein eS24	932284.8125	1302721.125	1	1	2	2	0	0
Slc16a3	Monocarboxylate transporter 4	7445412	2712773.563	1	1	6	3	0.12	0
Abi1	Abl interactor 1			1	1	2	1	0.36	0
Stoml2	Stomatin-like protein 2, mitochondrial			1	1	1	1	0	0
Bhmt	Betaine--homocysteine S-methyltransferase 1	1638365	25827166.19	1	1	6	20	0	0
C1qc	Complement C1q subcomponent subunit C	5932491	2485239.125	1	1	4	4	0	0
Ighv1-76	Immunoglobulin heavy variable 1-76 (Fragment)			1	0	1		0	0
Klk12	Kallikrein related-peptidase 12	221078088.5	260200873.5	1	1	10	4	0.48	0
Pgd	6-phosphogluconate dehydrogenase, decarboxylating	544719.25		1	1	3	2	0.06	0
Ndufa6	NADH dehydrogenase [ubiquinone] 1 alpha subcomplex subunit 6	538382.25		1	1	3	2	0.06	0
H2-M3	Histocompatibility 2, M region locus 3	1025126.5		1	0	1		0	0
Zmpste24	CAAX prenyl protease 1 homolog	555604.1875		1	0	1		0	0
Rpl22	Large ribosomal subunit protein eL22	9681785.375		1	1	2	1	0.36	0
Ighv1-62-2	Immunoglobulin heavy variable 1-62-2 (Fragment)	590304.5		1	0	1		0	0
Hp	Haptoglobin	1761951.125	443824.8438	1	1	2	1	0.36	0
Sec62	Translocation protein SEC62			1	0	1		0	0
Immt	MICOS complex subunit Mic60	1320643.5	732082.5625	1	1	5	5	0	0
Atp1b3	Sodium/potassium-transporting ATPase subunit beta-3	1712270.25		1	1	1	1	0	0
Hk3	Hexokinase-3	1285092.875	941429.3125	1	1	1	1	0	0
Espnl	Espin-like protein	1374632.375		1	0	1		0	0
Ppa2	Inorganic pyrophosphatase 2, mitochondrial	749185.8125		1	0	1		0	0
Plch1	1-phosphatidylinositol 4,5-bisphosphate phosphodiesterase eta-1			1	0	1		0	0
Ergic1	Endoplasmic reticulum-Golgi intermediate compartment protein 1	1330211		1	1	1	1	0	0
Snrpe	Small nuclear ribonucleoprotein E			1	0	1		0	0
Gstz1	Maleylacetoacetate isomerase			1	0	1		0	0
Igkv9-124	Immunoglobulin kappa chain variable 9-124			1	1	1	1	0	0
Glg1	Golgi apparatus protein 1	7176965.188	2312252.656	1	1	9	5	0.01	0
Slc25a13	Electrogenic aspartate/glutamate antiporter SLC25A13, mitochondrial	5846823.125		1	1	8	7	0	0
Cybc1	Cytochrome b-245 chaperone 1		1380897.125	1	1	1	2	0	0
Dnaja1	DnaJ homolog subfamily A member 1			1	1	2	2	0	0
Phb1	Prohibitin 1	1549520.656	2980311.188	1	1	5	5	0	0
Krt26	Keratin, type I cytoskeletal 26			1	0	1		0	0
Sts	Steryl-sulfatase			1	0	1		0	0
Apoo	MICOS complex subunit Mic26	756892.125		1	0	1		0	0
Rpl8	Large ribosomal subunit protein uL2	17222618.75	3075820	1	1	6	3	0.12	0
Cpsf7	Cleavage and polyadenylation specificity factor subunit 7			1	0	1		0	0
Rps8	Small ribosomal subunit protein eS8	17094818.5	2618291.25	1	1	3	3	0	0
Hm13	Minor histocompatibility antigen H13	5204786	2099489.25	1	1	2	1	0.36	0
Slc12a7	Solute carrier family 12 member 7			1	0	1		0	0
Pdia4	Protein disulfide-isomerase A4	26118405	3617283.438	1	1	14	10	0	0
Ddrgk1	DDRGK domain-containing protein 1			1	1	1	1	0	0
Aldob	Fructose-bisphosphate aldolase B	942825.0625	3904385.898	1	1	8	20	0	0
Abca17	ATP-binding cassette sub-family A member 17			1	0	1		0	0
Arpc1b	Actin-related protein 2/3 complex subunit			1	1	1	1	0	0
Cdc42bpb	Serine/threonine-protein kinase MRCK beta		783708.0625	1	1	1	1	0	0
Naglu	Alpha-N-acetylglucosaminidase	2340357	860780.75	1	1	3	2	0.06	0
Eef1a1	Elongation factor 1-alpha 1	71321338.33	51410910.38	1	1	17	17	0	0
Idh1	Isocitrate dehydrogenase [NADP] cytoplasmic	2179676.969	1468720.156	1	1	6	3	0.12	0
Ap2m1	AP-2 complex subunit mu		1103537.375	1	1	5	4	0	0
Stip1	Stress-induced-phosphoprotein 1	8517408.406		1	1	4	2	0.22	0
Sfn	14-3-3 protein sigma	2036242.125		1	1	6	3	0.12	0
Ass1	Argininosuccinate synthase	1191128.375	47370387.5	1	1	5	13	0	0
Rpl17	Large ribosomal subunit protein uL22			1	1	1	2	0	0
Hnrnph1	Heterogeneous nuclear ribonucleoprotein H1		6540126.5	1	1	3	1	0.67	0
Myl12b	Myosin regulatory light chain 12B	1726949.5	4032892.375	1	1	3	3	0	0
Igkc	Immunoglobulin kappa constant (Fragment)	62601043	48088163.25	1	1	4	7	0	0
Trim33	E3 ubiquitin-protein ligase TRIM33	1455524		1	0	1		0	0
Opa1	Dynamin-like 120 kDa protein, mitochondrial	6069702	5811742.625	1	1	5	5	0	0
Pon3	Serum paraoxonase/lactonase 3			1	0	1		0	0
Atp5po	ATP synthase subunit O, mitochondrial	8355571.938	5263992	1	1	5	6	0	0
Acsl1	Long-chain-fatty-acid--CoA ligase	374595.3438	2876338.125	1	1	6	8	0	0
Camlg	Guided entry of tail-anchored proteins factor CAMLG	1988089.5		1	0	1		0	0
Rgn	Regucalcin	2246083.5	2588318.5	1	1	4	6	0	0
Acads	Short-chain specific acyl-CoA dehydrogenase, mitochondrial	633620.75	1185589.75	1	1	3	6	0	0
Rer1	Protein RER1	1641248.938	652281.1875	1	1	2	1	0.36	0
Unc93b1	Unc-93 homolog B1, TLR signaling regulator	5044247.625	1679300.625	1	1	3	3	0	0
Fcgr2b	Fc receptor, IgG, low affinity IIb	3158739.5		1	1	3	2	0.06	0
Erap1	Endoplasmic reticulum aminopeptidase 1			1	1	2	1	0.36	0
Sap18b	Histone deacetylase complex subunit SAP18	2727073	1071051.375	1	1	2	1	0.36	0
Rab2a	Ras-related protein Rab-2A	2886836.875		1	1	5	3	0.03	0
Psme2	Proteasome activator complex subunit 2			1	1	1	2	0	0
Gstp1	Glutathione S-transferase P 1	1116262.625	1737544.5	1	1	1	1	0	0
Phb2	Prohibitin-2	11894369.25	3630928.063	1	1	11	12	0	0
Yars1	Tyrosine--tRNA ligase	665002.8125		1	0	1		0	0
Oas1a	2'-5'-oligoadenylate synthase 1A	1474769.5	898475.6875	1	1	9	5	0.01	0
Tmed10	Transmembrane emp24 domain-containing protein 10	13990096	5080997.625	1	1	5	5	0	0
Lcp1	Plastin-2	8954671.125		1	1	12	8	0	0
Rpn2	Dolichyl-diphosphooligosaccharide--protein glycosyltransferase subunit 2	14983192.5	1423657.25	1	1	8	6	0	0
Blvrb	Biliverdin reductase B (flavin reductase (NADPH))			1	1	2	2	0	0
Gvin1	GTPase, very large interferon inducible 1	6620706.688	1686219.938	1	1	14	8	0	0
Ctsg	Cathepsin G			1	0	1		0	0
Psma5	Proteasome subunit alpha type-5			1	1	1	1	0	0
Ero1a	ERO1-like protein alpha			1	0	1		0	0
Sympk	Symplekin			1	0	1		0	0
Ermp1	Endoplasmic reticulum metallopeptidase 1			1	1	1	1	0	0
Pcna	Proliferating cell nuclear antigen			1	1	1	1	0	0
Itm2b	Integral membrane protein 2B	1126315.5	785816.0625	1	1	1	1	0	0
Spcs3	Signal peptidase complex subunit 3	1146759	1403701.5	1	1	1	1	0	0
Siglec1	Sialic acid binding Ig-like lectin 1, sialoadhesin	5626276.375	9315808.156	1	1	12	13	0	0
Hadha	Trifunctional enzyme subunit alpha, mitochondrial	6716832.875	1036412.125	1	1	7	9	0	0
Tmed9	Transmembrane emp24 domain-containing protein 9	1170954.875	618220.375	1	1	5	2	0.51	0
Cltc	Clathrin heavy chain	9638249.625	4251331.5	1	1	21	11	0	0
Cd72	CD72 antigen		2172624.75	1	1	4	2	0.22	0
Ddx1	ATP-dependent RNA helicase DDX1			1	0	1		0	0
Igkv4-57	Immunoglobulin kappa variable 4-57 (Fragment)			1	0	1		0	0
Tmx4	Thioredoxin-related transmembrane protein 4			1	0	1		0	0
Hadhb	Trifunctional enzyme subunit beta, mitochondrial	5449090.188	2703980	1	1	10	7	0	0
Fabp5	Fatty acid-binding protein 5	2814819.75	1259191.25	1	1	4	5	0	0
Rab1b	small monomeric GTPase (Fragment)	2428850.25	1501655.375	1	1	8	6	0	0
Ncstn	Nicastrin	2918005.125	1210919.875	1	1	3	1	0.67	0
Ndufs1	NADH-ubiquinone oxidoreductase 75 kDa subunit, mitochondrial	15078535.44	967525.6875	1	1	8	9	0	0
Rpl10	Large ribosomal subunit protein uL16	524201.1563		1	1	2	2	0	0
Rab19	Ras-related protein Rab-19			1	0	1		0	0
Krt42	Keratin, type I cytoskeletal 42	361898659	142554710	1	1	64	26	0.07	0
Ipo7	Importin-7			1	0	1		0	0
Cad	Multifunctional protein CAD	877984		1	1	1	1	0	0
Gpi	Glucose-6-phosphate isomerase	1615941.5		1	1	2	1	0.36	0
Rps6	Small ribosomal subunit protein eS6	1532919.875		1	1	1	1	0	0
Ighv7-1	Immunoglobulin heavy variable 7-1 (Fragment)			1	0	1		0	0
St13	Hsc70-interacting protein			1	0	1		0	0
Emc10	ER membrane protein complex subunit 10		704557.3125	0	1		1	-	0
Mtx2	Metaxin-2			0	1		1	-	0
Nudt21	Cleavage and polyadenylation specificity factor subunit 5			0	1		1	-	0
Sult2a5	Sulfotransferase			0	1		1	-	0
Hpcal1	Hippocalcin-like protein 1			0	1		1	-	0
Nop56	Nucleolar protein 56		624245.75	0	1		1	-	0
Ngp	Neutrophilic granule protein			0	1		2	-	0
Msra	Mitochondrial peptide methionine sulfoxide reductase			0	1		1	-	0
Cyb5b	Cytochrome b5 type B		746586.25	0	1		3	-	0
Tmt1b	Thiol S-methyltransferase TMT1B			0	1		1	-	0
Abhd14b	Putative protein-lysine deacylase ABHD14B			0	1		1	-	0
Adk	Adenosine kinase		741790	0	1		1	-	0
Wapl	Wings apart-like protein homolog		622805	0	1		1	-	0
Ptbp1	Polypyrimidine tract-binding protein 1			0	1		1	-	0
Ndufa7	NADH dehydrogenase [ubiquinone] 1 alpha subcomplex subunit 7			0	1		1	-	0
Uck1	Uridine-cytidine kinase			0	1		1	-	0
Pcca	Propionyl-CoA carboxylase alpha chain, mitochondrial			0	1		1	-	0
Napsa	Napsin-A			0	1		1	-	0
Pzp	Pregnancy zone protein			0	1		3	-	0
Calm2	Calmodulin-2		4606892.75	0	1		5	-	0
Suclg2	Succinate--CoA ligase [GDP-forming] subunit beta, mitochondrial			0	1		2	-	0
Gm2663	Predicted gene 2663		1518845952	0	1		2	-	0
Bivm	Basic immunoglobulin-like variable motif-containing protein		4912716	0	1		1	-	0
Gna11	Guanine nucleotide-binding protein subunit alpha-11			0	1		1	-	0
Sall2	Sal-like protein 2			0	1		1	-	0
Dpp4	Dipeptidyl peptidase 4		206786.4375	0	1		1	-	0
Igkv11-125	Immunoglobulin kappa variable 11-125 (Fragment)		3476289.25	0	1		1	-	0
Tardbp	TAR DNA-binding protein 43		308770.875	0	1		2	-	0
B2m	Beta-2-microglobulin			0	1		1	-	0
Cyp2d9	Cytochrome P450 2D9			0	1		4	-	0
Khk	Ketohexokinase		537559.9375	0	1		1	-	0
Hgsnat	Heparan-alpha-glucosaminide N-acetyltransferase			0	1		1	-	0
Ifit1bl1	Interferon induced protein with tetratricpeptide repeats 1B like 1			0	1		1	-	0
Psmd7	26S proteasome non-ATPase regulatory subunit 7		42372680	0	1		1	-	0
Coq8a	Atypical kinase COQ8A, mitochondrial			0	1		1	-	0
Psmd14	26S proteasome non-ATPase regulatory subunit 14			0	1		1	-	0
Slc25a22	Mitochondrial glutamate carrier 1		547049.125	0	1		1	-	0
Atp1a2	Sodium/potassium-transporting ATPase subunit alpha-2			0	1		7	-	0
Myh6	Myosin-6			0	1		2	-	0
Tf	Serotransferrin		542871	0	1		2	-	0
Rap2c	Ras-related protein Rap-2c			0	1		3	-	0
Aldh18a1	Delta-1-pyrroline-5-carboxylate synthase			0	1		1	-	0
Atp5mg	ATP synthase subunit g, mitochondrial			0	1		1	-	0
Rps2	Small ribosomal subunit protein uS5			0	1		3	-	0
Cyp2d22	Cytochrome P450		522555.6875	0	1		1	-	0
Abhd12	Lysophosphatidylserine lipase ABHD12			0	1		2	-	0
Glyctk	Glycerate kinase			0	1		1	-	0
Igkv8-28	Immunoglobulin kappa variable 8-28 (Fragment)		519826.3125	0	1		1	-	0
Myl6	Myosin light polypeptide 6			0	1		2	-	0
Krt18	Keratin, type I cytoskeletal 18			0	1		15	-	0
Uprt	Uracil phosphoribosyltransferase homolog			0	1		1	-	0
Serpina3k	Serine (or cysteine) peptidase inhibitor, clade A, member 3K			0	1		1	-	0
Rars1	Arginine--tRNA ligase, cytoplasmic			0	1		1	-	0
Eif5a	Eukaryotic translation initiation factor 5A-1			0	1		1	-	0
Akr1d1	Aldo-keto reductase family 1 member D1			0	1		1	-	0
Hspe1	10 kDa heat shock protein, mitochondrial		471629.5	0	1		1	-	0
Ftcd	Formimidoyltransferase-cyclodeaminase			0	1		1	-	0
Igkv11-125	Immunoglobulin kappa variable 11-125			0	1		1	-	0
Nme1	Nucleoside diphosphate kinase A		1260201.125	0	1		2	-	0
Aldh1l1	Cytosolic 10-formyltetrahydrofolate dehydrogenase		4548485.969	0	1		7	-	0
Pdhx	Pyruvate dehydrogenase protein X component, mitochondrial		6936379.875	0	1		4	-	0
Prdx6	Peroxiredoxin-6			0	1		1	-	0
Dnajb12	DnaJ heat shock protein family (Hsp40) member B12			0	1		1	-	0
Spr	Sepiapterin reductase			0	1		1	-	0
Rpl13	Large ribosomal subunit protein eL13			0	1		1	-	0
Cept1	Choline/ethanolaminephosphotransferase 1			0	1		1	-	0
Lman1	Protein ERGIC-53		740470.8125	0	1		1	-	0
Igkv12-46	Immunoglobulin kappa variable 12-46 (Fragment)		1197635.875	0	1		1	-	0
Flnc	Filamin-C			0	1		2	-	0
Arap1	Arf-GAP with Rho-GAP domain, ANK repeat and PH domain-containing protein 1			0	1		1	-	0
Dbi	Acyl-CoA-binding protein		2107379.5	0	1		1	-	0
Igkv17-127	Immunoglobulin kappa variable 17-127 (Fragment)		3057817.5	0	1		1	-	0
Gm49804	diphosphoinositol-polyphosphate diphosphatase		168402.7344	0	1		1	-	0
Selenbp1	Methanethiol oxidase			0	1		7	-	0
Lilrb3	Leukocyte immunoglobulin-like receptor subfamily B member 3			0	1		3	-	0
Ehhadh	Peroxisomal bifunctional enzyme			0	1		1	-	0
Rpl7	Large ribosomal subunit protein uL30 (Fragment)		1140435.75	0	1		1	-	0
Serbp1	SERPINE1 mRNA-binding protein 1			0	1		1	-	0
Sfxn3	Sideroflexin-3			0	1		2	-	0
Atp6v1c1	V-type proton ATPase subunit C 1			0	1		1	-	0
Sord	Sorbitol dehydrogenase			0	1		1	-	0
Antxr2	Anthrax toxin receptor			0	1		1	-	0
Mfsd10	Major facilitator superfamily domain-containing protein 10			0	1		1	-	0
Serpinc1	Antithrombin-III			0	1		2	-	0
Asgr2	Asialoglycoprotein receptor 2			0	1		1	-	0
Zdhhc13	Palmitoyltransferase ZDHHC13		148867.375	0	1		1	-	0
Prdx5	Peroxiredoxin-5		443017.875	0	1		2	-	0
Lpxn	Leupaxin			0	1		1	-	0
Acsl3	Fatty acid CoA ligase Acsl3			0	1		2	-	0
Khdrbs1	KH domain-containing, RNA-binding, signal transduction-associated protein 1			0	1		1	-	0
Pcbp4	Poly(rC) binding protein 4			0	1		1	-	0
Ighv2-5	Immunoglobulin heavy variable 2-5 (Fragment)		1399218.5	0	1		1	-	0
Piezo1	Piezo-type mechanosensitive ion channel component 1		358434.8125	0	1		4	-	0
Haao	3-hydroxyanthranilate 3,4-dioxygenase			0	1		1	-	0
Ndufa11	NADH dehydrogenase [ubiquinone] 1 alpha subcomplex subunit 11			0	1		1	-	0
Hnrnpf	Heterogeneous nuclear ribonucleoprotein F		391424.75	0	1		1	-	0
Eif4a3l2	Eukaryotic initiation factor 4A-III			0	1		3	-	0
Nek6	Serine/threonine-protein kinase Nek6			0	1		1	-	0
Pygb	Glycogen phosphorylase, brain form		26594552	0	1		2	-	0
Sardh	Sarcosine dehydrogenase, mitochondrial		4061550.625	0	1		8	-	0
E2f6	Transcription factor E2F6		870730.875	0	1		3	-	0
Gpd1	Glycerol-3-phosphate dehydrogenase [NAD(+)], cytoplasmic		3138783.75	0	1		1	-	0
Bphl	Valacyclovir hydrolase			0	1		1	-	0
Set	Protein SET			0	1		1	-	0
Pbld1	Phenazine biosynthesis-like protein domain containing 1		373316.375	0	1		1	-	0
Txn	Thioredoxin		6266867.438	0	1		2	-	0
Crem	cAMP-responsive element modulator (Fragment)		669302.875	0	1		1	-	0
Gpx1	Glutathione peroxidase 1		1701826.375	0	1		2	-	0
Pcx	Pyruvate carboxylase		2574459.75	0	1		8	-	0
Gsta3	Glutathione S-transferase A3			0	1		3	-	0
Mns1	Meiosis-specific nuclear structural protein 1		935162.25	0	1		1	-	0
Oxr1	Oxidation resistance protein 1			0	1		1	-	0
Ighv5-12	Immunoglobulin heavy variable 5-12 (Fragment)		1221326.25	0	1		1	-	0
Prss3l	Predicted gene 10334		2960205.75	0	1		1	-	0
Ephx2	Bifunctional epoxide hydrolase 2			0	1		1	-	0
Rpl15	Large ribosomal subunit protein eL15			0	1		1	-	0
Ugt2b17	UDP-glucuronosyltransferase 2B17			0	1		2	-	0
Marcks	Myristoylated alanine-rich C-kinase substrate			0	1		1	-	0
Daglb	Diacylglycerol lipase-beta			0	1		1	-	0
Ctsl	Procathepsin L			0	1		1	-	0
Akr1c19	Aldo-keto reductase family 1, member C19			0	1		2	-	0
Pnpo	Pyridoxine-5'-phosphate oxidase		731411	0	1		1	-	0
Mgst1	Microsomal glutathione S-transferase 1		3727628.75	0	1		3	-	0
Gbf1	Golgi-specific brefeldin A-resistance guanine nucleotide exchange factor 1			0	1		1	-	0
H6pd	Hexose-6-phosphate dehydrogenase (glucose 1-dehydrogenase)		420118.6563	0	1		1	-	0
Cyb5a	Cytochrome b5		1665242.875	0	1		3	-	0
Arf5	ADP-ribosylation factor 5			0	1		3	-	0
Gclc	Glutamate--cysteine ligase catalytic subunit			0	1		2	-	0
Mpst	3-mercaptopyruvate sulfurtransferase			0	1		1	-	0
Dmgdh	Dimethylglycine dehydrogenase, mitochondrial		474899.1875	0	1		2	-	0
Rufy2	RUN and FYVE domain-containing protein 2		534463.125	0	1		1	-	0
Mri1	Methylthioribose-1-phosphate isomerase		149063.0156	0	1		1	-	0
Rbbp4	Histone-binding protein RBBP4			0	1		1	-	0
Ctsc	Dipeptidyl peptidase 1			0	1		1	-	0
Nlrx1	NLR family member X1			0	1		1	-	0
Aldh6a1	Methylmalonate-semialdehyde/malonate-semialdehyde dehydrogenase [acylating], mitochondrial		687377.25	0	1		3	-	0
Lss	Lanosterol synthase			0	1		1	-	0
Acaa1b	3-ketoacyl-CoA thiolase B, peroxisomal		5929521.5	0	1		4	-	0
Bdh1	D-beta-hydroxybutyrate dehydrogenase, mitochondrial		731873.375	0	1		2	-	0
Pdha1	Pyruvate dehydrogenase E1 component subunit alpha, somatic form, mitochondrial		13808714.75	0	1		7	-	0
Hs2st1	Heparan sulfate 2-O-sulfotransferase 1			0	1		1	-	0
Usp51	Ubiquitin carboxyl-terminal hydrolase 51			0	1		1	-	0
Igkv16-104	Immunoglobulin kappa variable 16-104 (Fragment)		1160541.625	0	1		1	-	0
Rhot1	Mitochondrial Rho GTPase 1			0	1		2	-	0
Fth1	Ferritin heavy chain			0	1		2	-	0
Csk	Tyrosine-protein kinase CSK			0	1		1	-	0
Abat	4-aminobutyrate aminotransferase, mitochondrial			0	1		1	-	0
Ap1b1	AP-1 complex subunit beta-1			0	1		1	-	0
	Ig kappa chain V-III region PC 2413		1609848.25	0	1		2	-	0
Irag2	Inositol 1,4,5-triphosphate receptor associated 2		502073.4688	0	1		1	-	0
Mup8	Major urinary protein 5		1480404.875	0	1		3	-	0
Ces2f	Carboxylic ester hydrolase			0	1		1	-	0
Bax	Apoptosis regulator BAX			0	1		1	-	0
Cyp2d26	Cytochrome P450			0	1		3	-	0
Uqcrb	Cytochrome b-c1 complex subunit 7			0	1		4	-	0
Rida	2-iminobutanoate/2-iminopropanoate deaminase		416076.4688	0	1		1	-	0
Invs	Inversin		537699.125	0	1		1	-	0
Exoc4	Exocyst complex component 4			0	1		1	-	0
Tagln2	Transgelin-2			0	1		3	-	0
Stxbp1	Syntaxin-binding protein 1		479316.1875	0	1		1	-	0
Gcdh	Glutaryl-CoA dehydrogenase, mitochondrial			0	1		2	-	0
Pah	Phenylalanine-4-hydroxylase			0	1		1	-	0
Srsf7	Serine/arginine-rich splicing factor 7			0	1		1	-	0
Akr1a1	Aldo-keto reductase family 1 member A1		1668316.75	0	1		1	-	0
Hnrnpd	Heterogeneous nuclear ribonucleoprotein D0		1509382.375	0	1		1	-	0
Fkbp2	Peptidyl-prolyl cis-trans isomerase FKBP2			0	1		1	-	0
Aldh4a1	Delta-1-pyrroline-5-carboxylate dehydrogenase, mitochondrial			0	1		1	-	0
Pygl	Glycogen phosphorylase, liver form			0	1		3	-	0
Tkfc	Triokinase/FMN cyclase			0	1		2	-	0
Trappc3	Trafficking protein particle complex subunit 3			0	1		1	-	0
Mat1a	S-adenosylmethionine synthase isoform type-1			0	1		8	-	0
Ighv8-6	Immunoglobulin heavy variable V8-6 (Fragment)		1829743.25	0	1		1	-	0
Dpys	Dihydropyrimidinase			0	1		1	-	0
Septin7	Septin			0	1		1	-	0
Ddx39b	Spliceosome RNA helicase Ddx39b			0	1		2	-	0
Map3k3	Mitogen-activated protein kinase kinase kinase 3		7544015.5	0	1		1	-	0
Atp5f1e	ATP synthase subunit epsilon, mitochondrial			0	1		1	-	0
Anxa3	Annexin A3			0	1		1	-	0
Csnk2b	Casein kinase II subunit beta		5386309.5	0	1		1	-	0
Thrap3	Thyroid hormone receptor-associated protein 3		2520386.5	0	1		1	-	0
Bcl2l1	Bcl-2-like protein 1			0	1		1	-	0
Tpt1	Translationally-controlled tumor protein		410779.5	0	1		1	-	0
Elob	Elongin-B			0	1		2	-	0
Khsrp	Far upstream element-binding protein 2			0	1		1	-	0
Tmt1a	Methyltransferase like 7A1			0	1		1	-	0
Arpc3	Actin-related protein 2/3 complex subunit 3			0	1		1	-	0
Gstp3	Glutathione S-transferase			0	1		2	-	0
Psmd8	26S proteasome non-ATPase regulatory subunit 8			0	1		1	-	0
Fmo5	Flavin-containing monooxygenase 5			0	1		1	-	0
Vamp2	Vesicle-associated membrane protein 2			0	1		1	-	0
Fbp1	Fructose-1,6-bisphosphatase 1			0	1		2	-	0
Grpel1	GrpE protein homolog 1, mitochondrial			0	1		1	-	0
Rab31	RAB31, member RAS oncogene family		1469242.25	0	1		1	-	0
Otud6a	OTU domain-containing protein 6A			0	1		1	-	0
Sec31a	Protein transport protein Sec31A			0	1		1	-	0
Fga	Fibrinogen alpha chain			0	1		1	-	0
Clpp	ATP-dependent Clp protease proteolytic subunit, mitochondrial		355505.6875	0	1		1	-	0
Adh5	Alcohol dehydrogenase class-3			0	1		1	-	0
Clic1	Chloride intracellular channel protein 1		533466.6875	0	1		1	-	0
Trim21	RING-type E3 ubiquitin transferase		11491351.13	0	1		8	-	0
Igha	Immunoglobulin heavy constant alpha (Fragment)			0	1		1	-	0
Krt4	Keratin, type II cytoskeletal 4		406643.125	0	1		16	-	0
Ces1f	Carboxylesterase 1F			0	1		1	-	0
Rdh7	Retinol dehydrogenase 7		599482.1875	0	1		1	-	0
Cox5b-ps	Cytochrome c oxidase subunit 5B, mitochondrial			0	1		2	-	0
Syngr2	Synaptogyrin-2			0	1		1	-	0
Pak2	Serine/threonine-protein kinase PAK 2			0	1		1	-	0
Hmgcl	Hydroxymethylglutaryl-CoA lyase, mitochondrial			0	1		1	-	0
Mup20	Major urinary protein 20			0	1		1	-	0
Niban1	Protein Niban 1		4746437.188	0	1		2	-	0
Ftl1	Ferritin light chain 1		645898.9375	0	1		1	-	0
Uroc1	urocanate hydratase		845747.25	0	1		2	-	0
Ptma	Prothymosin alpha			0	1		1	-	0
Lsm4	U6 snRNA-associated Sm-like protein LSm4			0	1		1	-	0
Rps12	40S ribosomal protein S12			0	1		1	-	0
Inppl1	Phosphatidylinositol 3,4,5-trisphosphate 5-phosphatase 2			0	1		1	-	0
Krt8	Keratin, type II cytoskeletal 8			0	1		14	-	0
Sapcd2	Suppressor APC domain-containing protein 2		6042858	0	1		1	-	0
Pkn2	Serine/threonine-protein kinase N2		479995.0938	0	1		1	-	0
Cyp3a13	Cytochrome P450 3A13		672656.0625	0	1		1	-	0
Ostc	Oligosaccharyltransferase complex subunit OSTC			0	1		1	-	0
Atp6ap2	Renin receptor			0	1		1	-	0
Gnai3	Guanine nucleotide-binding protein G(i) subunit alpha-3		6488858	0	1		5	-	0
Bcap29	B-cell receptor-associated protein 29			0	1		1	-	0
Golga3	Golgi autoantigen, golgin subfamily a, 3		959532.9063	0	1		2	-	0
Acox1	Peroxisomal acyl-coenzyme A oxidase 1		518750.625	0	1		1	-	0
Rpl38	Large ribosomal subunit protein eL38			0	1		1	-	0
Cox6a1	Cytochrome c oxidase subunit		618687.0625	0	1		1	-	0
Ints1	Integrator complex subunit 1			0	1		1	-	0
Acadvl	Very long-chain specific acyl-CoA dehydrogenase, mitochondrial			0	1		1	-	0
Ncbp1	Nuclear cap-binding protein subunit 1		462040.7188	0	1		1	-	0
Ndufb10	NADH dehydrogenase [ubiquinone] 1 beta subcomplex subunit 10			0	1		2	-	0
Fcgr3	Low affinity immunoglobulin gamma Fc region receptor III		2167410.25	0	1		2	-	0
Bckdha	2-oxoisovalerate dehydrogenase subunit alpha			0	1		1	-	0
Exoc7	Exocyst complex component 7		291904.4375	0	1		1	-	0
Cope	Coatomer subunit epsilon			0	1		1	-	0
Ing4	Inhibitor of growth protein 4		12343194	0	1		1	-	0
Ndufs8	NADH dehydrogenase [ubiquinone] iron-sulfur protein 8, mitochondrial		664933.0625	0	1		2	-	0
Ltf	Lactotransferrin			0	1		1	-	0
Gzmg	Granzyme G			0	1		1	-	0
Ugt1a1	UDP-glucuronosyltransferase 1A1			0	1		6	-	0
Gstt1	Glutathione S-transferase theta-1			0	1		2	-	0
Ctsa	Carboxypeptidase			0	1		1	-	0
Agxt2	Alanine--glyoxylate aminotransferase 2, mitochondrial			0	1		1	-	0
Psap	Prosaposin		2302551.25	0	1		6	-	0
Slc27a2	Long-chain fatty acid transport protein 2			0	1		2	-	0
Uckl1	Uridine-cytidine kinase-like 1			0	1		1	-	0
Shtn1	Shootin-1			0	1		1	-	0
Clptm1	Putative lipid scramblase CLPTM1			0	1		1	-	0
Krt35	Keratin, type I cuticular Ha5		1073367.25	0	1		9	-	0
Fasn	Fatty acid synthase			0	1		2	-	0
Ndufb3	NADH dehydrogenase [ubiquinone] 1 beta subcomplex subunit 3			0	1		1	-	0
Dctn1	Dynactin subunit 1			0	1		2	-	0
Pcmt1	Protein-L-isoaspartate O-methyltransferase		2543571.125	0	1		2	-	0
Iglv3	Immunoglobulin lambda variable 3 (Fragment)		836187.625	0	1		1	-	0
Cyp2c29	Cytochrome P450 2C29			0	1		1	-	0
C3	Complement C3			0	1		1	-	0
Actr1a	Alpha-centractin		2221280	0	1		1	-	0
Ccdc51	Mitochondrial potassium channel			0	1		1	-	0
Csad	Cysteine sulfinic acid decarboxylase			0	1		1	-	0
Mapkapk2	MAP kinase-activated protein kinase 2			0	1		1	-	0
Prpf3	U4/U6 small nuclear ribonucleoprotein Prp3		2329182.25	0	1		1	-	0
Ganab	Neutral alpha-glucosidase AB			0	1		1	-	0
