# Supplementary material for: Targeting PLD3 Reverses the Immunosuppressive Niche by Reprogramming Tumor‐Associated Macrophages and Potentiates Antitumor Immunity
Source: Adv Sci (Weinh). 2026 May 21:e75730. Online ahead of print. doi: 10.1002/advs.75730 (PMC13335905; doi:10.1002/advs.75730)
Supplement: Supplementary file 2 — Supporting File 2: advs75730‐sup‐0002‐Data.zip. [file ADVS-9999-e75730-s001.zip › advs75730-sup-0002-Data/supplemental PLD3+Macro Markers.csv]

PLD3+Macro Marker genes (GSE161277)	Up in PLD3+(>0) Macro compared to PLD3-(=0) Macro(GSE161277)	PLD3+Macro Marker genes (GSE236581)	hdWGCNA-Blue Module (GSE236581)	PLD3+Macro Markers (Intersection)
PLD3	C1QB	IL1B	HLA-DQA1	PLD3
APOC1	C1QC	SPP1	CD74	C1QB
SLCO2B1	APOE	PLD3	HLA-DPA1	C1QA
APOE	C1QA	IGHA2	C1QA	CTSC
ADAMDEC1	APOC1	C1QC	C1QB	CTSZ
NRP1	MMP12	C1QB	HLA-DRB1	ACP5
LGMN	HLA-DQA1	FOS	HLA-DPB1	GPNMB
NUPR1	GRN	HLA-DMB	HLADRA	LGMN
AXL	CTSD	C1QA	LGMN	APOE
C2	GPNMB	HMOX1	HLA-DQB1	HLA-DQA1
CD81	CTSZ	CTSC	HLA-DMA	HLA-DMB
C1QC	GSN	PSAP	NPC2
ENPP2	TMEM176B	ACP5	CTSD
C1QB	SLC40A1	APOC1	GPNMB
GPNMB	LGMN	SELENOP	ACP5
TMEM176A	ACP5	TFRC	CTSZ
GM2A	HLA-DMB	IL7R	APOE
SLC40A1	CAPG	CTSB	MS4A4A
MMP12	TUBA1B	GPNMB	CTSC
ACP5	FCGRT	FUCA1	HLA-DMB
A2M	MS4A4A	CFD	HLA-DRB5
C1QA	RGS1	CCL18	PLTP
PLTP	CREG1	IER2	PLD3
MMP14	VAMP8	DNASE1L3
AKR1B1	YWHAH	ITM2B
PLA2G7	SLCO2B1	PDK4
TREM2	MS4A6A	HLA-A
PLD3	HLA-DQB1	ZFP36
CTSD	ITGB2	SLC40A1
TMEM176B	MSR1	ATF3
DAB2	CTSC	LGMN
DNASE1L3	HLA-DPA1	CTSS
PLAU	PRDX1	APOE
CTSZ	PLD3	PLAU
CTSB	TREM2	PRDX1
CREG1	AXL	APOC2
MS4A4A	DAB2	TYROBP
CTSC	GPR34	MS4A6A
FUCA1	NUPR1	EGR1
MSR1	HLA-DMA	FGL2
PSAP	CTSA	STAT1
ATOX1	MAFB	GLUL
MMP9	AKR1B1	CTSZ
HLA-DMB	IFI6	SGK1
SDS	CSF1R	IGSF6
CD74	CORO1B	VSIG4
FOLR2	SYNGR2	IGF1
HLA-DQA1	LMNA	CD99
SPP1	JPT1	PPP1R15A
HLA-DPA1	FGL2	HLA-DQA1
