# Supplementary material for: Targeting PLD3 Reverses the Immunosuppressive Niche by Reprogramming Tumor‐Associated Macrophages and Potentiates Antitumor Immunity
Source: Adv Sci (Weinh). 2026 May 21:e75730. Online ahead of print. doi: 10.1002/advs.75730 (PMC13335905; doi:10.1002/advs.75730)
Supplement: Supplementary file 2 — Supporting File 2: advs75730‐sup‐0002‐Data.zip. [file ADVS-9999-e75730-s001.zip › advs75730-sup-0002-Data/supplemental RNA seq.csv]

Gene	NC1(Pld3+/+ BMDM)	NC2(Pld3+/+ BMDM)	NC3(Pld3+/+ BMDM)	CKO1(Pld3-/- BMDM)	CKO2(Pld3-/- BMDM)	CKO3(Pld3-/- BMDM)
Blcap	44.00296278	37.12311799	39.36226746	31.98296678	47.63871518	42.15537879
Cd209g	0	0	0	1.525858476	0	0.100704374
Cd209f	0	0.036069416	0	6.61445469	0.128103929	0.091390076
Dmc1	0.355687933	0.116251778	0.088995168	0	0	0
Pcdhgc4	0.169494066	0.023921362	0.036625429	0	0	0
Zfp965	0	0	0	0	0.933278899	0
Clmn	0.097402767	0.032403252	0.033074566	0	0	0
Fetub	0.313141529	0.106343956	0.031013468	0	0	0
D630003M21Rik	0	0	0	0.127042793	0	0.010598758
Tnni3k	0.061284011	0.038056711	0	0	0	0
Mmp10	0.139522554	0.07220167	0.049131672	0	0	0
Dclk3	0.124370854	0.027583201	0	0	0	0
Six4	0.032309005	0.031349288	0	0	0	0
Nnat	0.220362273	0.097744714	0.124712176	0	0	0
Ccn1	0	0	0	0	0	0
Tnc	0.013365478	0.027666061	0.007059808	0	0	0
Ptpru	0.042953042	0.033341721	0.025524358	0	0	0
Trarg1	0	0.056479986	0.025622271	0	0	0
Kcna2	0	0	0	0.03130379	0	0.027421497
Dcbld1	0.045004746	0.058223881	0	0	0	0
Rlig1	3.934235576	2.565831636	3.942717521	2.54913649	3.978592528	3.363622185
H4c2	0	0	0	0.362339396	0.185379616	0.105800702
Scara3	0	0.03456527	0.047041835	0	0	0
Mettl21c	0.062082129	0	0	0	0	0
Matn3	0.097428158	0.013750418	0.014035292	0	0	0
Gfra1	0.545597686	0.26217463	0.061755285	0	0	0.020439357
Espnl	0	0	0	0.028774352	0.017665796	0.010082304
Tmem150c	0.14222331	0	0.045074449	0	0	0
Rgs8	0.095128073	0	0.056528779	0	0	0
Hormad2	0.197013398	0.095580625	0	0	0	0
Tcf7	0	0	0	0	0.096419605	0.070751621
Slc35d3	0.1015031	0.015758083	0	0	0	0
Pasd1	0	0	0	0.019233686	0	0.016848327
Sema5a	0.067293459	0	0.010663567	0	0	0
Sp7	0.052627532	0.081702827	0	0	0	0
Or2y1g	0	0	0	0.042414489	0	0.055731374
Colgalt2	0	0.066647696	0	0	0	0
Tmem121	0	0.157981292	0	0	0	0
Fhl2	0	0.186851933	0.038144608	0	0	0
Mtarc1	0	0.126430015	0.025809866	0	0	0
Efcab6	0.065429695	0.02539446	0.077761709	0	0	0
Cdc42ep5	0.177083352	0.068729285	0.070153184	0	0	0
Stfa3	1.814244734	0.754437357	0.821405242	0	0	0.101948735
Podnl1	0.041858589	0	0.049747985	0	0	0
Sema3b	0	0	0	0	0	0.124859925
Dkk3	0	0	0.025187478	0	0	0
Bpi	0	0	0	0.12807046	0	0
F3	0	0	0	0	0.106846265	0.036587873
Bfsp2	0.043870691	0.153243151	0	0	0	0
St6galnac5	0.008480087	0.065825538	0	0	0	0
Itih2	0	0.136819132	0	0	0	0
Gm14434	0	0	0	0	0	0.035869239
Rp1	0.028429516	0.017654423	0.009010089	0	0	0
Tmem198	0	0	0	0.103562808	0.070646227	0
Dmkn	0	0.108562564	0.041554391	0	0	0
Adipoq	0	0.180977113	0	0	0	0
Fmr1nb	0	0	0	0.124061009	0.063471934	0
Nlrp6	0.0891925	0	0	0	0	0
Rbakdn	0.333691442	0.064755873	0	0	0	0
Cfap52	0.18331547	0.035574042	0	0	0	0
Oxtr	0	0	0	0	0.011645812	0
Klrb1a	0	0	0	0.116100678	0.05939928	0.101701885
Smtnl2	0	0	0	0	0.084447169	0.024098037
Insc	0.08120248	0.094548499	0	0	0	0
1700016H13Rik	0.060602305	0.188166896	0	0	0	0
Ndufa4l2	0.173797626	0.107926455	0	0	0	0
Ldb3	0.043022265	0.033395454	0.017043662	0	0	0
St8sia5	0.039769557	0.030870584	0.015755073	0	0	0
Hpse2	0.055935705	0.043419339	0.022159439	0	0	0
Upp1	7.916069127	3.271875696	0.597337701	0.061552734	0.031491531	0.3774328
Rasl10a	0.147978467	0.045946518	0.070347622	0	0	0
Grhl2	0.021036498	0.032658596	0.033335201	0	0	0
Ovol2	0.044088052	0.068445514	0	0	0	0
Cby3	0.075946843	0.11790543	0	0	0	0
Gpr83	0	0.034594123	0.023540551	0	0	0
Ccdc136	0.025582478	0.019858054	0.06080839	0	0	0
Lrguk	0	0	0	0.012688431	0	0.044459252
Ccdc54	0.041132997	0	0.130361695	0	0	0
Aqp3	0	0.038267552	0.11718108	0	0	0
Gm28551	0	0.006595124	0.040390551	0	0	0
Baiap2l2	0	0.033395454	0	0	0	0
Cecr2	0	0	0.026225896	0	0	0
Eva1c	0.145258669	0	0	0	0	0
Col3a1	0	0	0	0	0	0
Clec2e	0	0	0	0	0	0
Folh1	0	0	0	0.046802909	0.011972622	0.040998417
Bicdl2	0.083947533	0.052130514	0	0	0	0
Fitm1	0	0	0	0	0.075793725	0.043257342
Col19a1	0	0	0.004864578	0.060653793	0.022568448	0.057961654
Nyx	0	0	0	0	0.028398884	0.012155956
Hsbp1l1	0	0.140725836	0.017955166	0	0	0
Camp	0	0	0	0.253032085	0	0
Tnk1	0.031023028	0.048162416	0.036870166	0	0	0
Snai1	0	0.076700356	0	0	0	0
Ngp	0	0	0	0.117715827	0.040150413	0
Vwa3b	0	0.034100734	0	0	0	0
Mrap	0	0	0	0.111510651	0.114101872	0
Mst1r	0	0	0	0.055411687	0	0.016179845
Phex	0	0	0	0.023867387	0.012211002	0
Trim43b	0	0	0	0.046917397	0.024003818	0
Grem1	0	0	0	0	0	0.010126056
Foxb2	0	0	0	0.032245851	0.032995161	0
Crtam	0	0	0	0.011717884	0	0
Dgkb	0	0	0	0	0.068026073	0
Prss56	0.09796446	0	0	0	0	0
Gtsf1	0.290957116	0	0	0	0	0
Kcnj16	0	0	0	0	0.037683414	0
Shd	0	0	0	0.052634007	0.107714171	0.046106343
Btbd18	0.086861113	0.022474923	0	0	0	0
Dmgdh	0.090543749	0.023427789	0	0	0	0
Zfpm2	0.041646358	0.010775808	0	0	0	0
Ucp3	0	0	0	0.025737831	0	0.022545829
Sgca	0.095682134	0.074271969	0.227432096	4.146177845	1.8025233	0.846832232
Filip1	0.039784375	0.030882086	0	0	0	0
Gphb5	0.066241477	0.051419056	0	0	0	0
Syde2	0.044356658	0	0.011714863	0	0	0
Ak9	0.00766226	0.01784318	0	0	0	0
Rprm	0.036568925	0.085158409	0	0	0	0
Csf2	0.066738288	0.155414096	0	0	0	0
Begain	0.02780762	0.064755873	0	0	0	0
Gulo	0.023592855	0.054940909	0	0	0	0
Cltrn	0	0	0	0.047569028	0.04867441	0.083339045
Cmklr2	0	0.12270543	0	0	0	0
Ifnlr1	0	0.039640133	0	0	0	0
Lrtm2	0	0.058085156	0	0	0	0
Elane	0	0.168470564	0	0	0	0
Rtn4rl2	0	0	0	0	0.118055354	0.060639382
Cpa2	0	0	0	0	0	0.060089955
Dact1	0.017510866	0.027185148	0.013874178	0	0	0
Slc4a9	0.019323428	0.029999102	0.015310304	0	0	0
Car12	0	0.054868171	0.018668301	0	0	0
Synm	0.021090512	0	0.008355198	0	0	0
Art5	0.054928632	0.042637612	0	0	0	0
Kcnv2	0	0	0	0.009387153	0	0.024668879
Ptprh	0	0	0	0.022291762	0	0.058581421
Septin3	0	0.027564855	0.028135929	0	0	0
Khdrbs3	0.745480881	0.316890443	0.056253152	0	0	0.055854892
Anks1b	0.027129386	0	0.06448532	0	0	0
Spry4	0.157196389	0.061010791	0	0.010084034	0	0
Fat2	0	0.002862929	0.008766725	0	0	0
Abcb11	0	0	0	0	0	0.03577758
Abat	0	0	0.090631751	0	0	0
Lingo3	0	0	0.091218048	0	0	0
Cyp2j13	0	0	0.081664807	0	0	0
Arxes2	0	0	0.110450052	0	0	0
Pah	0	0	0	0.093560156	0	0
Rln3	0	0	0	0	0	0
Hsf5	0	0	0	0	0	0.04040681
Kcnip2	0	0	0	0.036079443	0.036917837	0.047407312
Csta2	6.702471884	3.601871743	1.452441886	0	0.473792108	0.270404799
Trem1	7.697939066	1.56946779	0.116811278	0.018915022	0.10645007	0.11598428
Gm49380	0	0.048938312	0	0	0	0
Rmi2	1.540327454	0.490305989	0.105360822	0	0.101834381	0.03487163
Sspo	0.003570324	0.011085665	0	0	0	0
Ncald	0.014064971	0.043670979	0	0	0	0
Dntt	0	0	0	0.027829124	0	0.060944397
Ces2c	0.059810266	0	0.063185019	0	0	0
Gm867	0.027577805	0.0428138	0.087401591	0	0	0
Thbs2	0.006744648	0.010470884	0	0	0	0
1700019A02Rik	0.077828908	0	0.154163156	0	0	0
Tex51	0.069974614	0	0.055442162	0	0	0
Scube3	0	0.017941021	0	0	0	0
Bdkrb2	0	0	0	0.037934794	0	0
Kdelr3	0	0	0	0.101948079	0	0
4921524L21Rik	0	0	0	0.130652807	0	0
Sox15	0	0.024067223	0.024565836	0.612596261	0.056984675	0.097567663
Osmr	0	0	0	0	0	0
Elapor1	0	0	0	0.041229218	0.021093639	0
Gprc5d	0	0	0	0.071942356	0.036807055	0
H2ac21	0	0	0	0	0	0.331103774
Prss3b	0	0	0	0.04477085	0	0
Gm572	0	0	0	0.037974852	0.02590486	0.011088405
Slc1a7	0	0	0	0	0.05590255	0
Slc27a5	0	0	0	0	0.119086905	0
Htr3b	0	0	0	0	0.061049944	0
Scd3	0	0	0	0	0.071038328	0
Ptx3	0	0	0	0	0.063636582	0
Sspn	0	0	0	0	0.022036292	0
Skida1	0.106355838	0	0	0	0	0
Chrna4	0.097309777	0	0	0	0	0
Etnppl	0.071219161	0	0	0	0	0
Gsta1	0.205612185	0	0	0	0	0
Elovl4	0.084657448	0	0	0	0	0
Topaz1	0.05740928	0	0	0	0	0
Shisa6	0.052722808	0	0	0	0	0
Csf3	0.113355904	0	0	0	0	0
Prr29	0.177181297	0	0	0	0	0
Cyp26a1	0.130752565	0	0	0	0	0
Tent5b	0.186762154	0.072485805	0.073987529	0	0	0.018365929
D7Ertd443e	0	0	0	0	0	0
Wdr95	0.078805359	0.0305858	0	0	0	0
Wnt16	0.067327403	0.026130995	0	0	0	0
Msx3	0.048251813	0.01872741	0	0	0	0
Ankrd34b	0.039272255	0.01524228	0	0	0	0
Asb16	0.03755936	0.014577474	0	0	0	0
Nox3	0.059587758	0.023127098	0	0	0	0
Fat1	0.005387551	0.008364028	0	0	0	0
Rhcg	0.053390631	0.082887518	0	0	0	0
Tmprss13	0.016453199	0.025543149	0	0	0	0
Il22	0.048099667	0.074673439	0	0	0	0
Unc79	0.011989812	0.01861386	0	0	0	0
Fzd3	0.008114078	0.012596887	0	0	0	0
Pcdhga2	0.011386358	0.017677014	0	0	0	0
Glyat	0.031818016	0.049396614	0	0	0	0
Slc43a1	0	0.049279142	0	0	0	0
Kcnd3	0	0.03918414	0	0	0	0
Npnt	0	0.042520956	0	0	0	0
Srarp	0	0.137382626	0	0	0	0
Klrb1	0	0.155999092	0	0	0	0
Hba-a1	0	0.208260095	0	0	0	0
Lmo7	0	0.038732485	0	0	0	0
Timm8a2	0	0.136178835	0	0	0	0
Sidt1	0	0.056283964	0	0	0	0
Cnnm1	0	0.056462887	0	0	0	0
Mep1a	0.04818649	0.024936076	0.012726345	0	0	0
Drc1	0.117342046	0	0.046486121	0	0	0
Trank1	0.03369557	0	0.013348807	0	0	0
Itih5	0.013516615	0	0	0	0	0
Pdgfra	0.038900277	0	0	0	0	0
Slit2	0.033812939	0	0	0	0	0
Chl1	0.027960529	0	0	0	0	0
Mfsd4b1	0.071045417	0	0	0	0	0
Prcd	0	0	0	0	0	0.053506852
Styxl2	0	0	0	0	0	0.010417381
Slc5a8	0	0	0	0	0	0.007878987
Plaat1	0	0	0	0.041158438	0	0.072107946
Wdr17	0	0	0	0.025065123	0	0.043913098
Dusp14	0.38349216	0.165378128	0.06752174	0	0.039157067	0
Cd2	0.057595071	0.044707399	0	0	0	0
Acbd7	0	0.15551129	0.079366548	0	0	0
Rnf207	0	0.058003861	0.029602778	0	0	0
Adgrd1	0	0.01917361	0.00978542	0	0	0
Fndc11	0	0.065214412	0	0	0	0
Ly6g6e	0	0.11608896	0	0	0	0
Stac	0.015107705	0.023454306	0.01197011	0	0	0
Cdx1	0.030508932	0	0.048345566	0	0	0
Galnt16	0.022414203	0	0.035518363	0	0	0
S100a14	0.05158515	0	0.08174371	0	0	0
Serpinb7	0.047081685	0	0.074607354	0	0	0
Trem5	0	0	0	0	0.017541582	0.030034236
Kcna7	0	0	0	0	0.022485703	0.038499431
Adamts2	0.016524491	0	0.013092656	0	0	0
Adam11	0.033898813	0	0	0	0	0
Slc10a4	0.030283965	0	0	0	0	0
Hmx2	0	0	0	0	0	0.036147056
Klri2	0	0	0	0	0	0.021468377
Celsr1	0	0.011871601	0.018176326	0	0	0
Sh3gl3	0	0.03509209	0.071638222	0	0	0
Arpp21	0	0.020763406	0.042387144	0	0	0
Sdsl	0	0.039621184	0.080884073	0	0	0
Nppb	0	0.053064992	0.108328732	0	0	0
Gli3	0	0.012228905	0	0	0	0
Clec4b2	0	0.035301328	0	0	0	0
Col16a1	0	0.020325532	0	0	0	0
Fam220a	0.015082099	0	0.011949822	0	0	0
Bnipl	0	0	0.07032813	0	0	0
Nt5e	0	0	0.048235313	0	0	0
Ptprd	0	0	0.038375298	0	0	0
Cmya5	0	0	0.00356982	0	0	0
Krt19	0	0	0	0	0	0
Col6a2	0	0	0	0	0	0
Kcnip3	0	0	0	0	0	0
Hs6st2	0	0	0	0	0	0
Sez6	0	0	0	0	0	0.047821114
Nat1	0	0	0	0	0	0.098598307
Galnt17	0	0	0	0	0	0.040739941
Tshz2	0	0	0	0	0	0.03735803
Ifitm10	0.097478982	0.064857213	0.05516741	0	0.012797028	0
Rgs9	0.594634987	0.117849551	0.06014555	0.022724919	0.023252988	0
Raet1d	17.42720885	5.703128532	1.051282932	0.320138146	0.473167258	0.66992722
ENSMUSG00000095672	0	0	0	0.065504891	0.134054112	0.057380982
Nek11	0	0	0	0.026623865	0.013621267	0.023321976
Tac4	0.085356724	0.016564252	0	0	0	0
Pou1f1	0.055770157	0.028860556	0	0	0	0
Scn11a	0.009098608	0.010594008	0	0	0	0
Pdxk	85.13536742	81.01392999	103.4763396	78.04596204	83.71899883	107.5592704
Krt78	0.00776704	0.02411624	0	0	0	0
Rpl3l	0	0	0	0	0.07344881	0.041919041
Ccdc7a	0.028308924	0.021974421	0.011214838	0	0	0
Prkcz	0.069639953	0	0.03678467	0	0	0
Dpp6	0.026223296	0	0.013851464	0	0	0
Fndc8	0	0.038267552	0	0	0	0
Rnf186	0	0	0	0	0.039188343	0.050322938
Hamp	0.065110525	0.101082339	0	0	0	0
Mapk8ip2	0.017976643	0	0.021364833	0	0	0
Draxin	0.010267429	0	0.008135071	0	0	0
Cxcr6	0.028070784	0	0.011120497	0	0	0
Pdzk1	0	0	0	0	0	0.038700441
Lrrc34	0.028234072	0	0	0	0	0
Irs1	0	0.004532345	0.004626243	0	0	0
Sema4f	0	0.02044586	0.031304171	0	0	0
Gm52955	0.029961072	0	0.047477407	0	0	0
Pla2g4b	0.011960267	0	0	0	0	0
Lipm	0.012803509	0	0	0	0	0
Zbtb9	0	0	0.013584576	0	0	0
Gdf7	0	0	0.029980418	0	0	0
Gm45140	0	0	0.007231174	0	0	0
Vgll3	0	0	0	0	0	0
Zcwpw2	0.02045618	0	0	0	0.169185534	0.032186114
Tyrp1	0	0	0	0.055401017	0	0
Echdc2	0	0	0	0.11216276	0	0
Lactbl1	0	0	0	0.032464171	0	0
Alpl	0	0	0	0.121084798	0	0
Gbx1	0	0	0	0.027596881	0	0
Wasf3	0	0	0	0.033484344	0	0
Or9a7	0	0	0	0.038115723	0	0
Cd8a	0	0	0	0.03572994	0	0
Kbtbd12	0	0	0	0.041229218	0	0
Fam83e	0	0	0	0.042678754	0	0
Spaca4	0	0	0	0.135642376	0	0
Il20ra	0	0	0	0.059936975	0	0
Spata32	0	0	0	0.086240252	0	0
Rtp1	0	0	0	0.03073691	0	0
H2bc24	0	0.023997544	0.024494713	0.138823335	0.255688619	0.170249074
Col5a1	0.044753253	0	0	0.01339748	0	0
Glb1l2	0.235512266	0.265079181	0.018660066	0	0	0.037055914
Nos1	0	0	0	0.012565404	0.012857391	0
Paqr9	0	0	0	0.005730797	0	0
Vstm4	0	0	0	0.017467971	0	0
Stc2	0.298192353	0	0.022501261	0	0.026097769	0
Arg1	0.366526069	0.497894128	0.53240969	0	0	0
Asb11	0	0	0	0	0.065244421	0
Gad2	0	0	0	0	0.030351874	0
Amer3	0	0	0	0	0.022342352	0
Prrt1b	0	0	0	0	0.089942814	0
Myh7b	0	0	0	0	0.03923535	0
Tacr3	0	0	0	0	0.026083894	0
Tek	0	0	0	0	0.02856699	0
Ptprf	0	0	0	0	0.02950319	0
Tmem200b	0	0	0	0	0.08415747	0
Medag	0	0	0	0	0.042205424	0
Ptprz1	0	0	0	0	0.023599714	0
Iqsec3	0	0	0	0	0.01356853	0
Tex52	0	0	0	0	0.076363899	0
Slc38a3	0	0	0	0	0.069006758	0
Tbata	0	0	0	0	0.08969617	0
Grid1	0	0	0	0	0.042757128	0
Cma2	0	0	0	0	0.108788925	0
Rp1l1	0	0	0	0	0.023324842	0
Or7a40	0	0	0	0	0.063104572	0
Erg	0	0	0	0	0.046727433	0
Lrrtm2	0	0	0	0	0.028084605	0
Pcdhb12	0	0	0	0	0.032342653	0
Prss12	0	0	0	0	0.018856189	0
Tnfrsf25	0	0	0	0	0.045220097	0
Nap1l5	0	0	0	0	0.039663545	0
Mlana	0	0	0	0	0.059615802	0
Plac1	0.101696439	0	0	0	0	0
Fam90a1b	0.060913441	0	0	0	0	0
Magee2	0.046105899	0	0	0	0	0
Msc	0.096199335	0	0	0	0	0
Sertm2	0.02268563	0	0	0	0	0
Cdk5r2	0.03814979	0	0	0	0	0
B3galt2	0.011496691	0	0	0	0	0
Sele	0.036295466	0	0	0	0	0
Gm5849	0.221537887	0	0	0	0	0
Hsd3b9	0.087097277	0	0	0	0	0
Col8a2	0.045672054	0	0	0	0	0
Slc30a2	0.044941608	0	0	0	0	0
Zfp990	0.061902181	0	0	0	0	0
Nobox	0.083162976	0	0	0	0	0
Shisa7	0.033823649	0	0	0	0	0
Lmntd1	0.06056793	0	0	0	0	0
Siglecl2	0.056408485	0	0	0	0	0
Usp17le	0.056647884	0	0	0	0	0
Myh14	0.032466179	0	0	0	0	0
Slc24a1	0.020483649	0	0	0	0	0
Htr1b	0.035605622	0	0	0	0	0
Ccdc162	0.052575707	0	0	0	0	0
Tspan15	0.056647884	0	0	0	0	0
Tenm2	0.025225906	0	0	0	0	0
Tekt3	0.061087678	0	0	0	0	0
Skap1	0.078113578	0	0	0	0	0
Vsnl1	0.059289984	0	0	0	0	0
Akap6	0.011001572	0	0	0	0	0
Ptprn2	0.036246185	0	0	0	0	0
Dnah11	0.018000887	0	0	0	0	0
Cacna2d3	0.067412413	0	0	0	0	0
Kctd4	0.02670867	0	0	0	0	0
Itgbl1	0.0296862	0	0	0	0	0
Egflam	0.040462774	0	0	0	0	0
Glycam1	0.110083775	0	0	0	0	0
Apol8	0.081079166	0	0	0	0	0
Mas1	0.080894895	0	0	0	0	0
Vmn2r96	0.020358677	0	0	0	0	0
Epb41l4a	0.061723273	0	0	0	0	0
Megf10	0.019557008	0	0	0	0	0
Tsga10ip	0.096460037	0	0	0	0	0
Scgb2a2	0.096460037	0	0	0	0	0
Ankrd22	0.066036649	0	0	0	0	0
Sfrp5	0.056200664	0	0	0	0	0
Maskbp3	0.011944213	0.046357672	0.028390852	0	0	0
H2-Eb2	0	0	0	0	0	0
Enthd1	0	0	0	0	0	0
Scube2	0	0	0	0	0	0
Xntrpc	0	0	0	0	0	0
Erich4	0	0	0	0	0	0
Gm13288	0	0	0	0	0	0
Pla2g4e	0	0	0	0	0	0
Lct	0	0	0	0	0	0
Tmem182	0	0	0	0	0	0
Lax1	0	0	0	0.032640967	0	0.028592838
Pax8	0	0	0	0.033910594	0	0.029705006
Pacsin1	0	0	0	0.023276495	0	0.020389747
Tbx19	0	0	0	0.036435851	0	0.111709784
Hspb2	0	0	0	0	0.037001361	0.031676379
Pwwp3b	0.020378103	0.015818229	0	0	0	0
Plekha6	0.01762067	0.013677808	0	0	0	0
Abca4	0.025582478	0.019858054	0	0	0	0
Crb2	0.020003983	0.015527823	0	0	0	0
Tmem215	0.015232705	0.011824182	0	0	0	0
Grik3	0.005950143	0.004618718	0	0	0	0
Dtx1	0.029810514	0.023140011	0	0	0	0
Pde6h	0.024104122	0.018710501	0	0	0	0
Or55b4	0.01632741	0.012673932	0	0	0	0
Grip1	0.015611296	0.012118058	0	0	0	0
Rd3l	0.045017395	0.034944147	0	0	0	0
Nr1i2	0.020912899	0.016233356	0	0	0	0
Kif6	0.033684941	0.026147482	0	0	0	0
A1cf	0.027478451	0.021329778	0	0	0	0
Efcc1	0.137427621	0.066672714	0	0	0	0
Acmsd	0	0	0	0.009989496	0	0.017501199
Rps6ka6	0	0.040571472	0	0	0	0
Defb22	0	0.131986493	0	0	0	0
Runx1t1	0	0.024876206	0	0	0	0
Frmd3	0	0.025232121	0	0	0	0
Cd164l2	0	0.133474264	0	0	0	0
Slc30a3	0	0.079394174	0	0	0	0
Ldb2	0	0.048585884	0	0	0	0
Lrcol1	0	0.107646127	0	0	0	0
Tmem132d	0	0.032594384	0	0	0	0
Caln1	0	0.028931071	0	0	0	0
Cyp2a4	0	0.047691322	0	0	0	0
Onecut1	0	0.032077213	0	0	0	0
Iqcf4	0	0.109639574	0	0	0	0
Scn10a	0	0.018697838	0	0	0	0
Amdhd1	0	0.034236893	0	0	0	0
Nav3	0	0.016100916	0	0	0	0
Inhbe	0	0.01558329	0	0	0	0
Rdh16f2	0	0.065523729	0	0	0	0
Eif1ad15	0	0.044659223	0	0	0	0
Atp6ap1l	0	0.101702476	0	0	0	0
Apol7a	0	0.057203256	0	0	0	0
Mlc1	0	0.029687506	0	0	0	0
C1ql4	0	0.056233051	0	0	0	0
Prm1	0	0.178252726	0	0	0	0
Cldn16	0	0.07804851	0	0	0	0
Dcpp1	0	0.134339575	0	0	0	0
Ly6g6c	0	0.108919208	0	0	0	0
Mtcl1	0	0.0264394	0	0	0	0
Mkx	0	0.060501838	0	0	0	0
Dipk1c	0	0.053788136	0	0	0	0
Ms4a12	0	0.045844866	0	0	0	0
Itln1	0.068274464	0	0	0.490532788	0.125482877	0
Ccn2	0	0	0.024255946	0	0	0
Vmn2r120	0	0	0	0	0.008886761	0.007607839
Ttll2	0	0	0	0	0.029880515	0.025580316
Slc16a8	0	0	0	0	0.028004455	0.023974246
Ankef1	0	0	0	0	0.026549678	0.02272883
Spmap2l	0	0	0	0	0.035839156	0.030681431
Col5a3	0	0	0	0	0.009767829	0.00836211
1700012B09Rik	0	0	0	0	0.097736663	0.083671073
Cfap47	0.019759671	0	0.015655947	0	0	0
Apobec4	0.034093634	0	0.027013008	0	0	0
Lhfpl3	0.018720418	0	0.014832528	0	0	0
Albfm1	0.026695315	0	0.021151185	0	0	0
Clec2m	0.049527487	0	0.039241531	0	0	0
Galntl6	0.032143667	0	0.025468013	0	0	0
Chrna5	0.032936848	0	0.026096465	0	0	0
Tmem89	0.071955028	0	0.05701128	0	0	0
Apon	0.033963506	0	0.026909905	0	0	0
Prr35	0.021028212	0	0.016661036	0	0	0
Epcam	0.045477539	0	0.036032683	0	0	0
Apol10b	0	0	0	0	0	0.018065754
Aldh1a3	0	0	0	0	0	0.028495847
Odaph	0.029744084	0	0.01178339	0	0	0
Serpinb12	0.350102497	0.217409882	0.360610367	0	0.064345974	0.027542871
Gpc4	0.020139808	0	0	0	0	0
Grem2	0.01425651	0	0	0	0	0
Kcnmb3	0.031131563	0	0	0	0	0
Wdr86	0.02604421	0	0	0	0	0
Gjc1	0.027337753	0	0	0	0	0
Slfn14	0.014406538	0	0	0	0	0
Cxcl5	0.031059122	0	0	0	0	0
Col12a1	0.010603899	0	0	0	0	0
Six1	0.042172694	0	0	0	0	0
Slc12a8	0.023582434	0	0	0	0	0
Ptgdr2	0.020193128	0	0	0	0	0
Col17a1	0	0.016277989	0.016615228	0	0	0
Syt1	0	0.01383303	0.014119616	0	0	0
Xirp1	0	0.01071729	0.010939325	0	0	0
Gsg1l	0	0.010564303	0.010783168	0	0	0
Tacstd2	0	0.023886893	0.024381769	0	0	0
Cux2	0	0.018872386	0.019263374	0	0	0
Reln	0	0.012815015	0.01308051	0	0	0
Nkain3	0	0.010812356	0.011036361	0	0	0
Ifi202b	0	0.024421779	0.024927737	0	0	0
Glra2	0	0.013156749	0.013429324	0	0	0
Or1o3	0	0.039888122	0	0	0	0
Ttll8	0	0.018559677	0	0	0	0
Pamr1	0	0.021417963	0	0	0	0
Kctd14	0	0	0	0.067725396	0.06929916	0.0593261
Bmerb1	0.04171143	0	0.033048727	0.393336399	0.191655488	0.065629498
Nme5	0	0	0.058753292	0	0	0
Gpr75	0	0	0.014457406	0	0	0
Gm28729	0	0	0.021538885	0	0	0
Myom3	0	0	0.014190664	0	0	0
Slc22a3	0	0	0.022171053	0	0	0
Hoxc8	0	0	0.04135129	0	0	0
Sstr3	0	0	0.035819111	0	0	0
Ly6g2	0	0	0.068119758	0	0	0
Sema3g	0	0	0.018635405	0	0	0
Myh8	0	0	0.020177615	0	0	0
Col6a6	0	0	0.012797571	0	0	0
Clec18a	0	0	0.037719456	0	0	0
Iqcn	0	0	0.018456531	0	0	0
Cfap97d2	0	0	0.056066759	0	0	0
Trim72	0	0	0.043498581	0	0	0
Tub	0	0	0.03929621	0	0	0
Slc6a16	0	0	0.041513611	0	0	0
Dll3	0	0	0.061352241	0	0	0
Ceacam15	0	0	0.060822962	0	0	0
Gimap3	0	0	0.04113016	0	0	0
Elfn1	0	0	0.039851503	0	0	0
Cyp4b1	0	0	0.066881217	0	0	0
Actl7b	0	0	0.058794121	0	0	0
Clca4b	0	0	0.02822981	0	0	0
Myt1	0	0	0.032984304	0	0	0
Klhdc8a	0	0	0.019818398	0	0	0
Ecel1	0	0	0.045050447	0	0	0
Aff3	0	0	0.024304723	0	0	0
Or10v1	0	0	0	0	0	0
Gfra3	0	0	0	0	0	0
Map3k7cl	0	0	0	0	0	0
Fermt2	0	0	0	0	0	0
Pitx1	0	0	0	0	0	0
Lrrn3	0	0	0	0	0	0
Slc35g3	0	0	0	0	0	0
9030624G23Rik	0	0	0	0	0	0
Chad	0	0	0	0	0	0
S1pr5	0	0	0	0	0	0
Or13n4	0	0	0	0	0	0
Or52d1	0	0	0	0	0	0
Pgpep1l	0	0	0	0	0	0
Gm36210	0	0	0	0	0	0
1700028K03Rik	0	0	0	0	0	0
Lurap1l	0	0	0	0	0	0
Adad1	0	0	0	0	0	0
Potegl	0	0	0	0	0	0
Rfx8	0	0	0	0	0	0
BC034090	0	0	0	0	0	0
Slc22a27	0	0	0	0	0	0.042491531
Emx2	0	0	0	0	0	0.051254275
Zfp474	0	0	0	0	0	0.054478442
Pcdh12	0	0	0	0	0	0.023498114
Pcdhga6	0	0	0	0	0	0.017748945
Hrh4	0	0	0	0	0	0.074871442
Mslnl	0	0	0	0	0	0.031990007
Vmn2r93	0	0	0	0	0	0.012031761
Robo2	0	0	0	0	0	0.019958602
Cdh6	0	0	0	0	0	0.016865239
Fam217a	0	0	0	0	0	0.04746088
Macc1	0	0	0	0	0	0.017552394
Gsdma	0	0	0	0	0	0.030816492
Zfp454	0	0	0	0	0	0.062878561
Tmem108	0	0	0	0	0	0.032198451
Plscr2	0	0	0	0	0	0.062180427
Plekhb1	0	0	0	0	0	0.060962088
Tmed6	0	0	0	0	0	0.096447483
Fut1	0	0	0	0	0	0.062226487
Vmn1r72	0	0	0	0	0	0.018394079
Tmem52b	0	0	0	0	0	0.064224585
Ret	0	0	0	0	0	0.016878794
Fndc5	0	0	0	0	0	0.028759246
Plch1	0	0	0	0	0	0.018988643
Gpr149	0	0	0	0	0	0.034079415
Sp9	0	0	0	0	0	0.032497392
Amelx	0	0	0	0	0	0.11651284
Nlgn3	0	0	0	0	0	0.017843194
Ehd3	0.111416174	0.103782368	0.094162204	0	0.040954762	0
Mlf1	1.206393163	0.600286194	0.04901781	0	0.056852613	0.09734155
Rnase2b	3.728199511	2.402536743	0.445874782	0.063174677	0.323213471	0.387378328
Nscme3l	0	0	0.10358073	0	0	0
Pcdh19	0	0	0.007990625	0.054344065	0.018535627	0.007934053
Iglon5	0.441766448	0.110222763	0.100005603	0.028338995	0.01449876	0.024824396
Trem3	3.652477756	1.084041981	0.127673149	0.241195071	0.049359965	0.211282086
Cadps2	0.384326452	0.053699083	0.133983896	0	0.028254423	0.03628236
Sparc	0	0.032302228	0.065942899	0	0	0
Plppr4	0.061637763	0	0.019534689	0.276781229	0.164263489	0.155171106
Fsbp	0.104135007	0.019019623	0.029120493	0.005501329	0	0.009638109
Rad51	28.23380409	8.280877712	3.188082345	0.455505827	1.351662771	1.316746356
F2	0.022480266	0	0	0.060567891	0.103292221	0.017685423
Ubap1l	0.05978794	0.185638337	0	0	0	0.023517849
Pxt1	0	0.052929449	0	0.183714866	0.125322618	0.107287047
Pcp4	0	0	0	0.114711914	0	0
Pax6	0	0	0.012058828	0.082011824	0.027972523	0.011973455
Dusp15	0	0.176224087	0.021161766	0	0.024544175	0
Gm4767	0	0.013321684	0.006798838	0.007706458	0.055198752	0.101260556
Slc15a5	0	0	0	0.037874866	0.01937749	0
Spink2	0.514195481	0.133045775	0.067901075	0	0	0
Hrob	9.331241883	5.563461787	0.781853141	0.062191414	0.445456076	0.408588314
Kntc1	18.70620639	5.431414975	2.217576128	0.30227008	0.586030849	1.100938095
Lman1l	0	0	0	0.015106988	0.030916071	0
Cpt1b	0	0	0	0.020386726	0.041720923	0
Pclaf	77.41641457	26.36283547	8.237211479	0.439537817	2.821168785	3.990273477
Pln	0	0	0	0.018053306	0.018472818	0
Bmp8a	0	0	0	0	0.03405632	0
Nps	0	0	0	0	0.07056156	0
Cdhr18	0	0	0	0	0.024930795	0
Cstdc4	0	0	0	0	0.064727975	0
Acox2	0.046629372	0	0	0	0.214252423	0.146734947
Or9a4	0.036139867	0.102861315	0.028634276	0	0	0
Smim18	0	0	0	0	0.083583995	0
Cdc5lrt8	0	0	0	0	0.020366876	0
Ct45a	0.077005717	0	0	0	0	0
4930558K02Rik	0.080326927	0	0	0	0	0
Gm57858	0.023799687	0	0	0	0	0
Ctrc	0.106639076	0	0	0	0	0
Fam24b	0.154011435	0	0	0	0	0
Lrrc18	0.069398567	0	0	0	0	0
Vmn2r110	0.00897221	0	0	0	0	0
Gm4631	0.661044105	0.014058263	0.631378656	0	0	0.170975083
Col25a1	0	0	0	0	0.007628079	0
Hpca	0	0	0	0	0.020392271	0
Flt1	0.178623723	0.083192557	0.219366589	0.008021007	0.016414789	0.042157456
Pcdhga3	0	0	0	0	0	0
Vsig4	0	0	0	0	0	0
Rrm2	118.9304499	25.33687544	11.95339855	1.646156358	5.247581251	6.581436981
Lipc	0.293086719	0.303339497	0.038702992	0	0	0
Nbea	0.025545756	0.029744325	0.010120184	0	0.011737752	0
Lctl	0.045907679	0.017817609	0	0	0	0
1700011L22Rik	0	0	0	0	0.068716814	0.029413781
Ccl7	519.6754713	138.5080429	25.2441109	28.64403753	23.85811739	26.84828202
Gpr45	0.013911055	0.021596539	0	0	0	0
Mybpc1	0.011682851	0.018137312	0	0	0	0
Gng3	0.01624791	0.025224442	0	0	0	0
Cd55b	0	0.020455952	0	0.18933694	0.02421708	0
Tmem35a	0	0.032411699	0	0	0	0
Gpbar1	0	0.057828501	0	0	0	0
Tfap2c	0	0.027313549	0	0	0	0
Aoc1l1	0	0.032077213	0	0	0	0
Tmem59l	0	0.055803984	0	0	0	0
Vtn	0	0.055258345	0	0	0	0
Or2ad1	0	0.050664742	0	0	0	0
Wasf1	0.080166112	0.093341799	0.095275608	0.008999546	0	0
Ttk	9.058072154	2.835849207	1.246738222	0.086019236	0.264054307	0.495164639
Calhm5	0	0	0	0.018015999	0.027651966	0.023672485
Wfdc3	0	0.038197013	0.01949418	0	0	0
Ctsw	0	0.039134805	0.01997279	0	0	0
Gal3st2c	0	0.004287138	0	0	0	0
Hspb7	0	0.014967049	0	0	0	0
Rassf6	0.500146424	0.194115966	0.132091709	0	0.07660235	0.032789132
Csta1	0.016653347	0	0.026389501	0	0	0
Mmrn2	0.011880425	0	0.018826155	0	0	0
Lect2	0.032163031	0	0.050966711	0	0	0
Eml1	0.009544267	0	0.015124194	0	0	0
Ncam1	0.051304258	0	0.027099532	0	0.007857752	0
Gm29394	0.043477712	0	0	0	0	0
Galnt5	0.006758308	0	0	0	0	0
Sh2d1b2	0	0.01364179	0.027848828	0	0	0
Pbk	53.32869265	15.40919339	6.944066527	0.556259629	1.992149853	2.874907011
Lrrc71	0.058671023	0.022771296	0.01162153	0	0.013479067	0
Lrrc74a	0	0.013368954	0	0	0	0
Cdkl1	0	0.019240371	0	0	0	0
Or51v8	0	0.003615753	0	0	0	0
Kdm5d	2.506501228	1.666893178	4.535241975	0.645003767	0.706191435	0.841865608
Ddx3y	9.355571466	3.565446528	16.45505629	1.822151529	2.330617054	2.601163495
E2f7	5.991706634	1.628375732	0.608354575	0.024627417	0.226797249	0.215731272
Lrr1	9.6357665	2.399127923	0.888301752	0.108852622	0.278455193	0.619792762
Jam2	1.529149133	1.066271465	0.349097228	0.011638248	0.047634762	0.316041078
Msh4	0	0	0.017071174	0	0	0
Hormad1	0	0	0.014647635	0	0	0
Cobl	0	0	0.018494187	0	0	0
Apoa4	0	0	0.034960636	0	0	0
Gpr52	0	0	0.038762098	0	0	0
Obsl1	0	0	0.03224266	0	0	0
Sox7	2.484226074	1.130626946	0.76936714	0	0.193340244	0.458352117
Slc22a12	0	0	0.029937983	0.118771076	0.069446292	0.059452058
Gm13889	0.589614734	0.505026764	0.193308621	0	0.037367711	0.09597002
Col1a2	0	0	0.018488798	0.020956984	0.042887941	0
Or14j4	0	0	0	0	0	0
Rangrf	0	0	0	0	0	0
Klhl32	0	0	0	0	0	0
Eda	0.024028187	0	0	0.143863126	0	0.012602124
Cblif	0	0	0	0	0	0.040991749
Abcg8	0	0	0	0	0	0.02259029
Efna5	0	0	0	0	0	0.026947955
Vmn2r111	0	0	0	0	0	0.009897003
Fgfr4	0	0	0	0	0	0.043421308
Cdh15	0	0	0	0	0	0.019379981
Clgn	0	0	0	0	0	0.020337094
Defb14	0	0	0	0	0	0.308844696
C8a	0	0	0	0	0	0.02545629
Cfap91	0.229719458	0.01485972	0.015167576	0	0.017591899	0.015060193
Ifitm7	0.024809773	0.077033009	0.019657235	0.690723505	0.091196663	0.058554199
Hif3a	0.067869446	0.070243659	0.071698932	0.782228319	0.270266722	0.302563109
Tnn	0.016337402	0.10145351	0.034518458	0	0	0.012852778
Dlk2	0.081017649	0.141499935	0.04814382	0	0	0
Ntn4	0	0	0	0	0	0
Fcrl5	2.096833804	2.380422082	9.698186922	58.14210248	17.35418334	12.8153113
Slc13a3	85.15735166	48.94518852	122.8108117	1121.374942	237.9141444	183.7154935
Chek1	7.887618861	1.727866682	0.984073258	0.188321614	0.355749643	0.69793303
Eif2s3y	28.7730168	21.34092927	43.59937656	7.331912988	7.65657648	7.281159399
Nid1	0.030396032	0.011797256	0.012041665	0	0	0.005978206
Ttc16	0.044622341	0.017318746	0.008838773	0	0	0.008776197
Tm4sf1	1.107622826	0.199368653	0.076312153	0.115332724	0.08850957	0
Mxd3	6.917090432	6.009673426	0.988843037	0.170977108	0.233266902	0.515883217
Magix	0.051936411	0.030236205	0	0	0	0
C1s2	0.040113171	0.046705964	0.047673595	0.018012615	0	0
F2rl3	0.147578525	0.076370563	0	0	0.030137472	0
Gnaz	0.064120053	0.182498538	0.050803487	0.019195188	0	0.033629206
Pla1a	0.491461873	0.069361939	0.035399473	0.040125172	0.041057577	0
Tk1	64.53598574	41.29264211	7.133945705	1.639115089	2.996604313	3.656586068
Slc16a4	0.024412726	0.056850149	0.009671324	0.01096241	0	0
Robo3	0.031059122	0.060273064	0	0	0	0.012217242
Dscc1	2.112012665	0.957177722	0.27023627	0.082468565	0.120549889	0.123841411
Arhgef26	0	0.072996493	0.0093136	0.010556931	0	0
Cdc25c	5.83356385	5.337908155	1.362124068	0.208174733	0.355020296	0.395106674
Myl4	0.049435769	0.038373851	0.039168861	0.488375352	0.159003072	0.077783109
Skor1	0	0.011451716	0	0.026498801	0.027114565	0.034818634
4933427D14Rik	0.012456983	0	0	0.044749958	0.022894916	0.019600037
Akap5	0.009959081	0.023191807	0.003945381	0	0.009151987	0
Uhrf1	36.8452201	6.0492443	4.851447484	0.819014566	1.969953127	2.394574052
Actl10	0	0	0.014091396	0	0.098062235	0.027983264
Plagl1	0.572042472	0.04228955	0.043165684	0	0	0.04286008
Fam20a	0.58930056	0.4345648	0.046691358	0	0.027077155	0.162262776
Tmprss9	0	0.006921135	0	0.016015224	0.008193688	0.014029018
Urah	5.720424722	4.748764031	1.762598747	0.214060625	1.168185832	0.718799264
Rad51ap1	22.21362009	7.524916063	2.257927592	0.699993869	1.029623644	1.207199525
Dkkl1	0.030335586	0	0	0	0.111508648	0.047730544
Actg2	0	0.045392945	0	0.105037415	0	0
Lrrc19	0	0	0.007553995	0.01712485	0	0.045003084
Akr1c18	0.417114303	0.251828396	0.073441614	0	0.085180217	0.036460832
Gm4131	0	0	0.07050395	0	0.286205529	0.175011995
Yap1	0	0.020196764	0.06184557	0	0	0.020469239
Nrn1	0.131504017	0	0	0	0	0
Rasl10b	0	0.091386458	0	0	0.018031534	0
Pimreg	37.64983241	21.84693094	7.531103739	0.242169596	1.238984974	2.227425386
Dnah9	0.012480278	0	0.029665056	0	0	0.004909172
Nrxn2	0.069587006	0.094527961	0.117161989	0.937430695	0.383685669	0.21897884
Serpinb10	0.200253376	0.04782892	0.0793322	0	0	0.036355637
Cacna1g	0.008895473	0.013809983	0.007048046	0.103856138	0.044960168	0.020994441
Clspn	18.07562318	5.005707014	2.115118497	0.115541157	1.610829741	1.163935193
Sytl1	0.032694814	0.050757819	0.051809394	0	0.030045196	0
Hes1	0	0	0	0	0	0.175499493
Ccne2	18.32916322	1.845837113	1.911583037	0.26500093	1.020833393	1.256262952
Tll2	0	0.031176348	0.010607415	0	0.00615143	0
Gm20518	0.021014418	0	0.016650106	0	0.00643713	0
Tcaf2	0.118295341	0	0	0	0	0.015510664
Ecscr	0.035784605	0.083331955	0	0	0.032884588	0
Abcg5	0.037076827	0.086341164	0.073441614	0	0	0.029168666
Lmo1	0.161953379	0.041904711	0.021386436	0	0	0.042470049
Opn1mw	0	0	0	0.057219069	0	0
Fasl	0	0	0	0.040912611	0	0
Adcy10	0	0	0	0.014877313	0	0
Crp	0	0	0	0.026712858	0	0
Gm42878	0.011162582	0	0.004422159	0.050125005	0.015386934	0.004390851
Scn3a	0	0	0	0.017785453	0	0
Adig	0	0	0	0.099687277	0	0
Serpini2	0	0	0	0.033982693	0	0
Paqr6	0	0	0	0.044729086	0	0
Myl10	0	0	0	0.075156082	0	0
Wee2	0	0	0	0.033601668	0	0
Or51r1	0	0	0	0.015993856	0	0
Kcna5	0	0	0	0.016753871	0	0
Nkd1	0	0	0	0.01674802	0	0
Cdh3	0	0	0	0.010937404	0	0
Bmp5	0	0	0	0.02197506	0	0
Snap91	0	0	0	0.017385635	0	0
Tcap	0	0	0	0.050579726	0	0
Klhl40	0	0	0	0.025655206	0	0
Tmem235	0	0	0	0.026345923	0	0
Nts	0	0	0	0.038421138	0	0
Serpina9	0	0	0	0.022035653	0	0
Shisal2b	0	0	0	0.063678061	0	0
3425401B19Rik	0	0	0	0.016155519	0	0
Prss34	0	0	0	0.036742973	0	0
Six3	0	0	0	0.016095864	0	0
Bard1	2.401116014	0.849527482	0.302747125	0.076258388	0.177735996	0.230091755
Postn	0	0.018217037	0	0	0	0
Gemin4	0.014146961	0	0.02241779	0.127052411	0.026000957	0.044518154
Cit	3.19836108	1.215070583	0.502801544	0.03039593	0.163286831	0.286231979
Slc16a14	0	0	0.011803117	0	0.095827744	0
Hcn1	0.005573135	0	0	0.025025877	0	0.004384434
Nkx2-3	0	0	0.030044297	0	0	0
Mybl2	15.62305747	6.355340489	1.754550351	0.36491309	0.7654551	1.278626445
Timp3	0	0	0	0	0	0
Bcl2a1a	4.465516734	4.908479372	5.268427025	54.41896784	12.61041629	7.718477712
Saa3	139.0719938	208.3668207	335.977687	2865.684736	285.0955905	318.5315262
Enpp2	0.434541216	0.404768127	0.367247921	4.27981873	1.11811167	0.695110038
Myo3b	0.01161676	0	0.027612513	0.005216447	0	0
Mns1	2.423668964	0.868310966	0.22157505	0.083718167	0.042831781	0.110003174
Zdhhc2	3.549738084	1.122123434	0.623590893	0.115402118	0.17712565	0.227452412
Fam83d	2.672394817	0.807538382	0.695712913	0	0.052624746	0.262799563
Serpinf2	0.034691768	0.13464509	0	0	0	0.027292319
Dlgap5	24.66883297	11.80391577	2.971027177	0.286608369	1.363698105	1.49382623
Khdc3	0	0	0	0.020062586	0	0
Gpr182	0.013502942	0.010481477	0.03209588	0	0	0.010622883
Adgrb2	0	0.113817395	0.167002147	0.674882521	0.488448453	0.35326829
Shcbp1	16.26381261	4.915302232	1.676779333	0.164620905	0.444085625	1.337170296
Pcsk2	0.019045409	0.019711657	0.03018005	0	0.011667968	0
Nudt10	0	0	0	0	0.02764158	0
Spaca5	0	0	0	0	0.076662195	0
Arhgap36	0	0	0	0	0.032840566	0
Ppp1r42	0	0	0	0	0.051321972	0
Adgrg4	0	0	0	0	0.010221626	0
Zap70	0	0	0	0	0.040515116	0
Atp2b3	0	0	0	0	0.011310236	0
Aox3	0	0	0	0	0.027047302	0
Klhl30	0	0	0	0	0.015883394	0
Mymk	0	0	0	0	0.037857874	0
B3galt9	0	0	0	0	0.029592162	0
Lrp1b	0	0	0	0	0.012052028	0
Acvr1c	0	0	0	0	0.014773805	0
B3galt1	0	0	0	0	0.021700046	0
Pde11a	0	0	0	0	0.018648349	0
Pde1a	0	0	0	0	0.01925581	0
D430041D05Rik	0	0	0	0	0.006548826	0
Duox2	0	0	0	0	0.011060371	0
Slc27a2	0	0	0	0	0.033837107	0
Snph	0	0	0	0	0.023308221	0
Bpifb6	0	0	0	0	0.038632917	0
Bpifa6	0	0	0	0	0.031211072	0
Gm14408	0	0	0	0	0.037539254	0
Glt28d2	0	0	0	0	0.017958933	0
Actrt3	0	0	0	0	0.025019788	0
Ndst4	0	0	0	0	0.014473099	0
4930503B20Rik	0	0	0	0	0.043076212	0
Erich3	0	0	0	0	0.013859832	0
Rpe65	0	0	0	0	0.035865354	0
Cyp2j12	0	0	0	0	0.028393406	0
Catsper4	0	0	0	0	0.046461937	0
Hes2	0	0	0	0	0.030994191	0
Fbxl13	0	0	0	0	0.025096575	0
Ambn	0	0	0	0	0.028658765	0
Naa11	0	0	0	0	0.014329382	0
Prkg2	0	0	0	0	0.022991474	0
Mepe	0	0	0	0	0.02916992	0
Ssmem1	0	0	0	0	0.050896063	0
Tas2r143	0	0	0	0	0.055627897	0
Prok2	0	0	0	0	0.047131417	0
Cidec	0	0	0	0	0.042813093	0
Klrd1	0	0	0	0	0.07131367	0
Art2b	0	0	0	0	0.026592848	0
Galnt18	0	0	0	0	0.019218098	0
Stx1b	0	0	0	0	0.018987541	0
Slc5a2	0	0	0	0	0.053680312	0
Ahsp	0	0	0	0	0.095454873	0
Or12j2	0	0	0	0	0.01979976	0
Myom2	0	0	0	0	0.022927012	0
Sgcz	0	0	0	0	0.018118096	0
Nat3	0	0	0	0	0.035171186	0
Tox3	0	0	0	0	0.028409847	0
Spire2	0	0	0	0	0.021864441	0
Or7e178	0	0	0	0	0.028759557	0
Drd2	0	0	0	0	0.019263371	0
Fbxw13	0	0	0	0	0.041023248	0
Hkdc1	0	0	0	0	0.030935564	0
Aire	0	0	0	0	0.028776425	0
Nhs	0.05461558	0.042394609	0.108182299	0.536043091	0.329816605	0.168797189
Prss57	0	0	0	0	0.029152588	0
Kcnmb4	0	0	0	0	0.048819706	0
Rdh7	0	0	0	0	0.054454833	0
Efemp1	0	0	0	0	0.038361067	0
Slit3	0	0	0	0	0.026463757	0
Obscn	0	0	0	0	0.003819384	0
Trpv1	0	0	0	0	0.023198017	0
Car10	0	0	0	0	0.021585484	0
Krt42	0	0	0	0	0.037683414	0
Aoc3	0	0	0	0	0.016392852	0
Smim5	0	0	0	0	0.058900126	0
Vrtn	0	0	0	0	0.022916303	0
Esrrb	0	0	0	0	0.019578534	0
Gm28044	0	0	0	0	0.111762654	0
Galnt15	0	0	0	0	0.009921902	0
Anxa8	0	0	0	0	0.031777076	0
Dhrs2	0	0	0	0	0.046330316	0
Olfm4	0	0	0	0	0.029152588	0
Tdh	0	0	0	0	0.050425288	0
Cdh9	0	0	0	0	0.015256158	0
Il2rb	0	0	0	0	0.016112908	0
Kcnj4	0	0	0	0	0.022799166	0
Upk3a	0	0	0	0	0.044889117	0
Krt90	0	0	0	0	0.019362196	0
Mucl1	0	0	0	0	0.064727975	0
Myh11	0	0	0	0	0.009370475	0
Serpind1	0	0	0	0	0.023132393	0
Stfa1	0	0	0	0	0.086685168	0
Tmem30c	0	0	0	0	0.018755277	0
Tekt4	0	0	0	0	0.04619944	0
Cacna1h	0	0	0	0	0.009460819	0
Kcnh8	0	0	0	0	0.016648729	0
Plin4	0	0	0	0	0.0081057	0
Plin5	0	0	0	0	0.024704836	0
Dcc	0	0	0	0	0.007733891	0
Or10q3	0	0	0	0	0.020545982	0
Lgi1	0	0	0	0	0.018762449	0
Pax2	0	0	0	0	0.02189371	0
Ocstamp	0	0	0.011567506	0.013111725	0.026832816	0.034456832
Ntf5	0.018086257	0.140392137	0.014330071	0	0	0.028457235
Tex29	0	0	0	0	0.036023352	0
Esco2	10.59508772	2.57829836	1.303673267	0.165724355	0.508726088	0.786344215
Pnpla3	0	0	0.052354418	0.237374159	0	0.02599188
Eif4ebp3	0	0.250667896	0.085287036	0.03222418	0	0.056455482
Slirp	0.02542411	0	0	0	0.093454867	0.020001371
Xpnpep2	0.025607017	0	0	0	0	0
Zcchc12	0.025066024	0	0	0	0	0
Vgll1	0.034224763	0	0	0	0	0
Hsf3	0.03018125	0	0	0	0	0
Tspan6	0.063034983	0	0	0	0	0
Nup62cl	0.062445182	0	0	0	0	0
Cdc45	21.48353666	6.715918391	3.61151032	0.602459286	2.544868749	1.732077473
Frmpd3	0.014260318	0	0	0	0	0
Shroom2	0.012943183	0	0	0	0	0
Chrdl1	0.017312137	0	0	0	0	0
Usp51	0.024224424	0	0	0	0	0
Pkhd1	0.013258165	0	0	0	0	0
Unc80	0.011369385	0	0	0	0	0
Chrnd	0.024983917	0	0	0	0	0
Serpinb3a	0.033038757	0	0	0	0	0
Serpinb11	0.038245437	0	0	0	0	0
Sctr	0.027865674	0	0	0	0	0
Tdrd5	0.023152919	0	0	0	0	0
Spta1	0.008313708	0	0	0	0	0
Degs1l	0.028129942	0	0	0	0	0
ENSMUSG00000094915	0.14587604	0	0	0	0	0
Cimip2a	0.077377726	0	0	0	0	0
Ano3	0.016387548	0	0	0	0	0
Defb26	0.095170465	0	0	0	0	0
Gm52968	0.019643352	0	0	0	0	0
Fat4	0.005589471	0	0	0	0	0
Gm6525	0.051885939	0	0	0	0	0
Rorc	0.024136813	0	0	0	0	0
Ddah1	0.023963479	0	0	0	0	0
Fut9	0.009665212	0	0	0	0	0
Srsf12	0.028338976	0	0	0	0	0
Zkscan16	0.01910903	0	0	0	0	0
Astn2	0.011083793	0	0	0	0	0
Fam151a	0.027764239	0	0	0	0	0
Cyp4a31	0.03289626	0	0	0	0	0
Iqca1l	0.02870464	0	0	0	0	0
Garem2	0.013813876	0	0	0	0	0
Cfap299	0.080894895	0	0	0	0	0
Cxcl15	0.025101378	0	0	0	0	0
Otof	0.009148497	0	0	0	0	0
Adam1b	0.015994797	0	0	0	0	0
Lnx1	0.02211708	0	0	0	0	0
Muc17	0.007096987	0	0	0	0	0
Cttnbp2	0.018959741	0	0	0	0	0
Try5	0.067073657	0	0	0	0	0
Vmn1r28	0.007063187	0	0	0	0	0
Vax2	0.042987625	0	0	0	0	0
Slc6a1	0.023867068	0	0	0	0	0
Mug2	0.011659889	0	0	0	0	0
Vmn2r26	0.007581743	0	0	0	0	0
Dyrk4	0.030843807	0	0	0	0	0
Sult6b2	0.029367784	0	0	0	0	0
Siglecl1	0.0806505	0	0	0	0	0
Acan	0.010729628	0	0	0	0	0
Plin1	0.036974121	0	0	0	0	0
Homer2	0.024368156	0	0	0	0	0
Or10a5	0.014619559	0	0	0	0	0
Tenm3	0.017123358	0	0	0	0	0
Cks1brt	0.022729089	0	0	0	0	0
Mt3	0.110311221	0	0	0	0	0
Marveld3	0.036974121	0	0	0	0	0
Trim67	0.007955689	0	0	0	0	0
Or8g18	0.021103016	0	0	0	0	0
Ankrd34c	0.013462085	0	0	0	0	0
Fam240a	0.106995252	0	0	0	0	0
Myct1	0.018766478	0	0	0	0	0
Calhm4	0.015735523	0	0	0	0	0
Npffr1	0.015346545	0	0	0	0	0
Tacr2	0.023645098	0	0	0	0	0
Or7a37	0.032476053	0	0	0	0	0
Vwc2	0.024180539	0	0	0	0	0
Nsg2	0.032997918	0	0	0	0	0
Acsl6	0.020929295	0	0	0	0	0
Alox12b	0.021962415	0	0	0	0	0
Or2ak6	0.028189351	0	0	0	0	0
Tbx4	0.017556932	0	0	0	0	0
Ankfn1	0.022423616	0	0	0	0	0
Igf2bp1	0.023520102	0	0	0	0	0
Krt20	0.027706607	0	0	0	0	0
Klhl29	0.010942945	0	0	0	0	0
Lratd1	0.023540842	0	0	0	0	0
Syt16	0.017289712	0	0	0	0	0
Tdrd9	0.02356162	0	0	0	0	0
Akr1c19	0.02047972	0	0	0	0	0
Hsd17b3	0.056498022	0	0	0	0	0
Gm10775	0.044381239	0	0	0	0	0
Tcstv1a	0.049527487	0	0	0	0	0
Gm11100	0.029287236	0	0	0	0	0
Cphx1	0.069700562	0	0	0	0	0
Rnase1	0.0538212	0	0	0	0	0
Gjb2	0.02219062	0	0	0	0	0
Adamdec1	0.021863485	0	0	0	0	0
Siah3	0.011938871	0	0	0	0	0
Klf5	0.01721168	0	0	0	0	0
Gpc6	0.018215841	0	0	0	0	0
Zic5	0.019514119	0	0	0	0	0
Osr2	0.035033222	0	0	0	0	0
Ly6h	0.051535358	0	0	0	0	0
Scrt1	0.012189642	0	0	0	0	0
Cimip4	0.055673233	0	0	0	0	0
Gm5478	0.020847572	0	0	0	0	0
Ccdc188	0.041196474	0	0	0	0	0
Meltf	0.01291813	0	0	0	0	0
Notch3	0.017079536	0	0	0	0	0
Trim31	0.023655574	0	0	0	0	0
Nol4	0.025993491	0	0	0	0	0
Rcan2	0.029744084	0	0	0	0	0
Clip4	0.029628541	0	0	0	0	0
Gm550	0.070903892	0	0	0	0	0
Pcsk5	0.011452302	0	0	0	0	0
Ffar4	0.038108944	0	0	0	0	0
Cyp2c29	0.025172386	0	0	0	0	0
Tdrd1	0.01065894	0	0	0	0	0
Spink10	0	0	0	0	0	0
Pde9a	0	0	0	0	0	0
Gng13	0	0	0	0	0	0
Epha3	0	0	0	0	0	0
Cd96	0	0	0	0	0	0
AU021092	0	0	0	0	0	0
Tnfrsf13c	0	0	0	0	0	0
Sox10	0	0	0	0	0	0
Kcnq3	0	0	0	0	0	0
Fgf17	0	0	0	0	0	0
Fbxo16	0	0	0	0	0	0
Eddm3b	0	0	0	0	0	0
Foxc1	0	0	0	0	0	0
Apoh	0	0	0	0	0	0
Hoxb13	0	0	0	0	0	0
Nodal	0	0	0	0	0	0
Sobp	0	0	0	0	0	0
Plscr5	0	0	0	0	0	0
Barx2	0	0	0	0	0	0
Atp2c2	0	0	0	0	0	0
Gng14	0	0	0	0	0	0
Clrn3	0	0	0	0	0	0
Or51e2	0	0	0	0	0	0
Gpr26	0	0	0	0	0	0
Klk1b26	0	0	0	0	0	0
Klre1	0	0	0	0	0	0
Tmem121b	0	0	0	0	0	0
Disp3	0	0	0	0	0	0
Gm43064	0	0	0	0	0	0
Igsf10	0	0	0	0	0	0
Pla2g1b	0	0	0	0	0	0
Rufy4	0	0	0	0	0	0
Atoh8	0	0	0	0	0	0
Bex1	0	0	0	0	0	0
Arl13a	0	0	0	0	0	0
Frmd7	0	0	0	0	0	0
Klhl13	0	0	0	0	0	0
Tert	0.098552156	0.086062259	0.107366421	0.022127171	0	0.019382962
Pfn4	0.026924171	0.020899525	0.021332511	0.108811452	0.123711056	0.063544446
Pole	7.651828124	2.70253103	0.795727131	0.068720287	0.474640893	0.684747754
Rims3	1.099807	0.796796362	1.36782944	12.36153344	2.2602427	2.029352567
Dhrs7l	0.020519074	0.015927655	0	0	0	0
Gucy2e	0.005448024	0.004228955	0	0	0	0
Zfp784	0.012399125	0.009624654	0	0	0	0
Casq1	0.048099667	0.112010159	0	0	0	0.037840431
Troap	9.056969892	5.040023342	1.671123832	0.092853563	0.437051709	0.488027251
Rgn	0	0.02578952	0	0	0	0
Ndp	0	0.02137378	0	0	0	0
Rhox10	0	0.054316853	0	0	0	0
Tex11	0	0.013632815	0	0	0	0
Sntg1	0	0.015158654	0	0	0	0
Cntnap5a	0	0.003786547	0	0	0	0
Lrrn2	0	0.020285736	0	0	0	0
Astn1	0	0.01594604	0	0	0	0
Crb1	0	0.012167868	0	0	0	0
Gpa33	0	0.027500835	0	0	0	0
Mptx2	0	0.05219617	0	0	0	0
Lcn3	0	0.060590291	0	0	0	0
Gad1	0	0.021518047	0	0	0	0
Nr5a1	0	0.015522007	0	0	0	0
Pak6	0	0.017048029	0	0	0	0
Vsx1	0	0.010932144	0	0	0	0
Prokr2	0	0.012486821	0	0	0	0
Duox1	0	0.00786857	0	0	0	0
Mylk2	0	0.014043971	0	0	0	0
Wfdc6b	0	0.042117641	0	0	0	0
Cdh22	0	0.013317403	0	0	0	0
Mc3r	0	0.015800137	0	0	0	0
Sohlh2	0	0.017531201	0	0	0	0
Hsd3b3	0	0.022009431	0	0	0	0
Adh1	0	0.039697087	0	0	0	0
Chia1	0	0.04111484	0	0	0	0
Mos	0	0.028601628	0	0	0	0
Frmpd1	0	0.01159266	0	0	0	0
Cela3b	0	0.043579137	0	0	0	0
Calb1	0	0.021974421	0	0	0	0
Agmat	0	0.029455408	0	0	0	0
Ttc34	0	0.014480698	0	0	0	0
Gckr	0	0.02672067	0	0	0	0
Stk32b	0	0.011984893	0	0	0	0
Oas1f	0	0.037202656	0	0	0	0
Phox2b	0	0.019782224	0	0	0	0
Cfap73	0	0.044998652	0	0	0	0
Tlx2	0	0.030140916	0	0	0	0
Lrrn1	0	0.011201016	0	0	0	0
Foxp2	0	0.020649606	0	0	0	0
Gpr27	0	0.017355008	0	0	0	0
Dysf	0	0.00803018	0	0	0	0
Col26a1	0	0.031806415	0	0	0	0
Mmd2	0	0.021974421	0	0	0	0
Actl6b	0	0.039773281	0	0	0	0
Smco3	0	0.025286003	0	0	0	0
Gucy2c	0	0.010596717	0	0	0	0
Cacng6	0	0.029124216	0	0	0	0
Rfpl4	0	0.029042578	0	0	0	0
Fcgbp	0	0.009531683	0	0	0	0
Slc6a21	0	0.027870719	0	0	0	0
Ldhc	0	0.04220342	0	0	0	0
Tead1	0	0.012305154	0	0	0	0
Zp2	0	0.025551023	0	0	0	0
Cpxm2	0	0.028840472	0	0	0	0
Fcer2a	0	0.036322313	0	0	0	0
Adam39	0	0.015722215	0	0	0	0
Glra3	0	0.010747863	0	0	0	0
Npy1r	0	0.014360277	0	0	0	0
Kctd19	0	0.023348597	0	0	0	0
Ddx25	0	0.005976891	0	0	0	0
Grik4	0	0.008912636	0	0	0	0
Kbtbd13	0	0.013958827	0	0	0	0
2310030G06Rik	0	0.037779179	0	0	0	0
Rasl12	0	0.017246674	0	0	0	0
Tmod2	0	0.01289476	0	0	0	0
Klhl31	0	0.006381854	0	0	0	0
Scg3	0	0.038805018	0	0	0	0
Gsta2	0	0.060767975	0	0	0	0
Pls1	0	0.026532496	0	0	0	0
Plxnb1	0	0.022523782	0	0	0	0
Fbxw16	0	0.025163181	0	0	0	0
Ccn6	0	0.029206313	0	0	0	0
Nepn	0	0.031904356	0	0	0	0
Usp44	0	0.015360919	0	0	0	0
Mypn	0	0.011707277	0	0	0	0
Atg5lrt	0	0.13283256	0	0	0	0
Glipr1l3	0	0.046461613	0	0	0	0
Tmt1b	0	0.033694113	0	0	0	0
Or6c208	0	0.020315568	0	0	0	0
Havcr1	0	0.02563003	0	0	0	0
Shbg	0	0.041485244	0	0	0	0
Cryba1	0	0.038445045	0	0	0	0
Elobl	0	0.068164077	0	0	0	0
C1ql1	0	0.028135614	0	0	0	0
Cygb	0	0.01777939	0	0	0	0
Slc26a4	0	0.02395593	0	0	0	0
Twist1	0	0.025456854	0	0	0	0
A530016L24Rik	0	0.019810592	0	0	0	0
Akr1c6	0	0.05692824	0	0	0	0
Adam6b	0	0.016271597	0	0	0	0
H2bc14	0	0.079091143	0	0	0	0
H2ac23	0	0.086341164	0	0	0	0
Adtrp	0	0.040472421	0	0	0	0
Gprin1	0	0.009879323	0	0	0	0
Gm20379	0	0.034421727	0	0	0	0
Mcidas	0	0.017435321	0	0	0	0
Tcstv2b	0	0.043855829	0	0	0	0
Fam107a	0	0.018346064	0	0	0	0
Drgx	0	0.022233776	0	0	0	0
Frmpd2	0	0.017733744	0	0	0	0
Or6s1	0	0.011974504	0	0	0	0
Cacng2	0	0.007521553	0	0	0	0
4930407I10Rik	0	0.008864975	0	0	0	0
Syt10	0	0.022462742	0	0	0	0
Slc38a4	0	0.016758495	0	0	0	0
Krt71	0	0.018958719	0	0	0	0
Actl9	0	0.030184821	0	0	0	0
Cryaa	0	0.045194939	0	0	0	0
Prss27	0	0.033075626	0	0	0	0
Cd70	0	0.049220616	0	0	0	0
Tmem247	0	0.074006712	0	0	0	0
Dsg2	0	0.012061629	0	0	0	0
Fbxo15	0	0.028542534	0	0	0	0
Gna14	0	0.017756538	0	0	0	0
Aldh1a7	0	0.020059903	0	0	0	0
Rasgrp1	0.681956964	0.870882447	2.684204767	10.53033629	5.680646556	5.200603647
Jph4	0	0	0	0	0.007936559	0.006794383
Spc24	19.22944285	10.8634827	2.793964578	0.098967142	1.417736366	1.560478466
Klf15	0.02423542	0	0	0.021765583	0.044542719	0.057198655
Gprc5a	0.102526415	0.019896188	0	0	0	0
Padi6	0.024740793	0	0.019602581	0	0	0
Gm48552	0.036770407	0	0.029133864	0	0	0
Aunip	11.07593869	4.956998604	1.177830692	0.658131491	0.577221235	0.757698988
Cwc22rt5	0.016550103	0	0	0	0	0
Cdc5lrt5	0.011081492	0	0	0	0	0
4930544D05Rik	0.038081762	0	0	0	0	0
Ssxb5	0.044344378	0	0	0	0	0
Plk1	43.19704285	26.07976261	7.641952103	0.492632672	1.575250587	3.03873566
Ift70a2	0	0.017048029	0.008700611	0.118345323	0.01009128	0.03455605
Neil3	20.72107258	7.050955639	2.604305637	0	0.816369467	1.135685156
Abca12	0	0.005222248	0.00533044	0	0	0
Il11	0	0.015545296	0.015867356	0	0	0
Cenpm	8.217151761	5.633760965	1.850728685	0	0.766621952	0.32814749
Rgs7bp	0.218783141	0.043920897	0.017932331	0.013550821	0.006932854	0.005935125
Ccna2	52.98210913	15.79448725	6.162352301	0.437444668	1.862634149	3.263319594
Il23r	0.150214797	0.016657459	0.051007681	0	0.039440358	0
Gm973	0	0.042332746	0	0	0	0.02145193
Or5m3b	0.019295494	0	0	0	0.035463538	0.053129771
Ehd2	0.058307933	0.015086916	0.015399479	0	0.017860868	0
Gdpd2	0.083728119	0	0.398035891	1.942547023	0.128237859	0.274456866
Erfe	0.045374474	0.058702208	0	0	0	0
Kif15	15.27856884	7.05766258	2.435951078	0.48825064	1.068102495	1.179856144
Bmx	1.4628915	0.762113991	0.303382204	0.035270011	0.180447977	0.169927056
Gm27029	0.014222331	0.033119679	0.033805836	0	0.01306974	0
Ip6k3	0.068391073	0.088479417	0.090312489	0.573265688	0.418990649	0.179346194
Acot4	0.03329977	0.034464664	0.035178686	0	0.02040075	0
Tsx	0	0	0.026048257	0	0	0
Plekhh2	0.216594851	0.072055217	0.085806024	0.013894402	0.028434544	0
Tectb	0	0	0.030900197	0	0	0
Pnlip	0	0	0.051462737	0	0	0
Cd248	0	0	0.016238914	0	0	0
2010003K11Rik	0	0	0.036248817	0	0	0
Sall3	0	0	0.008163329	0	0	0
Lvrn	0	0	0.011966724	0	0	0
Pudp	0	0	0.034087325	0	0	0
Spink12	0	0	0.044575732	0	0	0
Pcdh1	0	0	0.014296171	0	0	0
Unc5cl	0	0	0.031311895	0	0	0
Tmem232	0	0	0.019813756	0	0	0
Pcdhb21	0	0	0.008990939	0	0	0
Cyp21a1	0	0	0.039132627	0	0	0
Unc93a	0	0	0.015410699	0	0	0
Tcp10a	0	0	0.025544909	0	0	0
Grik1	0	0	0.013716722	0	0	0
Chodl	0	0	0.023685537	0	0	0
Tnp2	0	0	0.076358068	0	0	0
Krt4	0	0	0.019832335	0	0	0
Fbln1	0	0	0.020039019	0	0	0
Cdc42ep1	0	0	0.016524363	0	0	0
Abra	0	0	0.014200191	0	0	0
Gdnf	0	0	0.011513982	0	0	0
Defb42	0	0	0.054373226	0	0	0
Gucy1b2	0	0	0.021451506	0	0	0
C1qtnf9	0	0	0.022229306	0	0	0
Gzmb	0	0	0.029458475	0	0	0
Or11h7	0	0	0.043791273	0	0	0
Foxd1	0	0	0.008353549	0	0	0
Rarb	0	0	0.028089223	0	0	0
Gcnt4	0	0	0.008315779	0	0	0
H1f1	0	0	0.057088219	0	0	0
Hapln1	0	0	0.013690087	0	0	0
Slc6a3	0	0	0.012240269	0	0	0
Amph	0	0	0.015867356	0	0	0
Hecw1	0	0	0.01410079	0	0	0
Ucn3	0	0	0.02862136	0	0	0
Ccdc177	0	0	0.007325086	0	0	0
Cd7	0	0	0.053751423	0	0	0
Wscd1	0	0	0.02174929	0	0	0
Lhx1	0	0	0.027309471	0	0	0
Chrne	0	0	0.038738434	0	0	0
Spem3	0	0	0.010824557	0	0	0
Or6c66	0	0	0.018693049	0	0	0
Best3	0	0	0.015558062	0	0	0
Atcay	0	0	0.01548403	0	0	0
Rsph4a	0	0	0.01158969	0	0	0
Il22ra2	0	0	0.016934496	0	0	0
Slc6a20a	0	0	0.017273324	0	0	0
Impg1	0	0	0.017834051	0	0	0
Hcrtr2	0	0	0.016615228	0	0	0
Lingo1	0	0	0.023818902	0	0	0
Acsbg1	0	0	0.045388809	0	0	0
Gldn	0	0	0.009081659	0	0	0
Dscaml1	0	0	0.016096792	0	0	0
Gm49373	0	0	0.02174929	0	0	0
Gm19935	0	0	0.043209775	0	0	0
Chst5	0	0	0.019386971	0	0	0
Agt	0	0	0.02237037	0	0	0
Ucp1	0	0	0.025857194	0	0	0
Ttc29	0	0	0.047530753	0	0	0
Grk1	0	0	0.006596346	0	0	0
Fank1	0	0	0.040597284	0	0	0
Acsm4	0	0	0.019657235	0	0	0
Nlrp14	0	0	0.01796279	0	0	0
Or2ag18	0	0	0.034448184	0	0	0
Phox2a	0	0	0.0380417	0	0	0
Grm5	0	0	0.014339786	0	0	0
Slc28a1	0	0	0.014724111	0	0	0
Chrna7	0	0	0.017294509	0	0	0
Fut2	0	0	0.032193584	0	0	0
Klk12	0	0	0.041472912	0	0	0
Gm20449	0	0	0.010996197	0	0	0
Tmem145	0	0	0.021693523	0	0	0
Pdzrn3	0	0	0.020797625	0	0	0
Tgfa	0	0	0.021418921	0	0	0
Slc13a4	0	0	0.020134398	0	0	0
Cyp3a11	0	0	0.016440874	0	0	0
Grm8	0	0	0.015655947	0	0	0
Papolb	0	0	0.009979328	0	0	0
4930519G04Rik	0	0	0.029790401	0	0	0
Fgf5	0	0	0.027274255	0	0	0
Ppp2r2c	0	0	0.025376347	0	0	0
Ifnz	0	0	0.02893459	0	0	0
Sit1	0	0	0.041310908	0	0	0
Lhx8	0	0	0.034032478	0	0	0
Stpg2	0	0	0.017358379	0	0	0
Ghsr	0	0	0.009542605	0	0	0
Nlgn1	0	0	0.007898127	0	0	0
Fabp12	0	0	0.037702647	0	0	0
Ntsr1	0	0	0.012992128	0	0	0
Cstdc2	0	0	0.076496148	0	0	0
Cdh4	0	0	0.027540605	0	0	0
Ckmt1	0	0	0.047107316	0	0	0
Pla2g4f	0	0	0.01477554	0	0	0
Hoxd13	0	0	0.017036798	0	0	0
Dlx2	0	0	0.027291852	0	0	0
Lmx1b	0	0	0.021140615	0	0	0
Ackr1	0	0	0.051968513	0	0	0
Nmnat2	0	0	0.022229306	0	0	0
Nr5a2	0	0	0.019386971	0	0	0
Cacna1s	0	0	0.010115344	0	0	0
Lgr6	0	0	0.012877434	0	0	0
Mgat4e	0	0	0.028390852	0	0	0
Adora1	0	0	0.013562799	0	0	0
Chit1	0	0	0.024971883	0	0	0
Pik3c2b	0	0	0.014049276	0	0	0
Nckap5	0	0	0.014587024	0	0	0
Cfap221	0	0	0.021087921	0	0	0
Slco4c1	0	0	0.008619065	0	0	0
Aox4	0	0	0.017050532	0	0	0
Sox17	0	0	0.024594401	0	0	0
Slitrk2	0	0	0.007861433	0	0	0
Smarca1	0	0	0.016589165	0	0	0
Kif4	9.830496594	3.805662212	1.231914954	0.022522114	0.495477598	0.789156951
Top2a	120.0659585	45.58569108	17.98349571	3.435067203	7.926581696	10.52548553
Reep2	0	0	0	0.04979188	0	0
Rarres1	0	0.031278309	0	0.090470906	0	0.063400572
Htr7	0	0	0	0	0	0
Cdh2	0	0	0	0	0	0
Gm21981	0	0	0	0	0	0
Adgrf5	0	0	0	0	0	0
Hoxc10	0	0	0	0	0	0
Krt18	0	0	0	0	0	0
Endou	0	0	0	0	0	0
Nup58	0	0	0	0	0	0
Card10	0	0	0	0	0	0
Sgcg	0	0	0	0	0	0
Fbxo43	0	0	0	0	0	0
Il17d	0	0	0	0	0	0
Cdhr1	0	0	0	0	0	0
Sncg	0	0	0	0	0	0
Nlrp4f	0	0	0	0	0	0
Bmp6	0	0	0	0	0	0
H2ac22	0	0	0	0	0	0
Amn	0	0	0	0	0	0
Slc10a1	0	0	0	0	0	0
Cys1	0	0	0	0	0	0
Erbb2	0	0	0	0	0	0
Hoxb2	0	0	0	0	0	0
Ebf1	0	0	0	0	0	0
Sowaha	0	0	0	0	0	0
Vmn2r83	0	0	0	0	0	0
Il23a	0	0	0	0	0	0
Col6a1	0	0	0	0	0	0
Sh3rf3	0	0	0	0	0	0
Islr	0	0	0	0	0	0
Trim60	0	0	0	0	0	0
Sorbs2	0	0	0	0	0	0
Adprhl1	0	0	0	0	0	0
Cfap46	0	0	0	0	0	0
Parva	0	0	0	0	0	0
Or55b3	0	0	0	0	0	0
Trpm1	0	0	0	0	0	0
Apba2	0	0	0	0	0	0
Nell1	0	0	0	0	0	0
Tph1	0	0	0	0	0	0
Gm20696	0	0	0	0	0	0
Cabp5	0	0	0	0	0	0
Prrt4	0	0	0	0	0	0
Thsd7a	0	0	0	0	0	0
Cyp3a41b	0	0	0	0	0	0
Nwd2	0	0	0	0	0	0
Cacna2d1	0	0	0	0	0	0
Evc2	0	0	0	0	0	0
Sema3a	0	0	0	0	0	0
Steap2	0	0	0	0	0	0
Nfib	0	0	0	0	0	0
Mpdz	0	0	0	0	0	0
Baat	0	0	0	0	0	0
Samd13	0	0	0	0	0	0
Arsj	0	0	0	0	0	0
Col11a1	0	0	0	0	0	0
Ngf	0	0	0	0	0	0
S100a16	0	0	0	0	0	0
Bcan	0	0	0	0	0	0
Fhip1a	0	0	0	0	0	0
Aplnr	0	0	0	0	0	0
Resp18	0	0	0	0	0	0
Mdh1b	0	0	0	0	0	0
Semp2l1	0	0	0	0	0	0
Spata31e2	0	0	0	0	0	0
Tro	0	0	0	0	0	0
Trpc5os	0	0	0	0	0	0
Gpc3	0	0	0	0	0	0
Gm14569	0	0	0	0	0	0
Lipf	0	0	0	0	0	0.029768164
Aldh3b2	0	0	0	0	0	0.019609187
Slc22a29	0	0	0	0	0	0.024883222
Cd226	0	0	0	0	0	0.028612315
Kcnn2	0	0	0	0	0	0.022902333
Dpysl3	0	0	0	0	0	0.018980063
Pcdhb17	0	0	0	0	0	0.009013493
Gpr151	0	0	0	0	0	0.023703656
Arnt2	0.56919649	0.154640891	0.067647713	0	0.078460242	0.089558377
Dtna	0	0	0	0	0	0.016343533
Klhl14	0	0	0	0	0	0.009950931
Hoxc9	0	0	0	0	0	0.027927446
Pdia2	0	0	0	0	0	0.03655603
Slc2a13	0	0	0	0	0	0.013853192
Txndc2	0	0	0	0	0	0.023015276
Septin12	0	0	0	0	0	0.026516969
Arhgap8	0	0	0	0	0	0.037402385
Tnfrsf11b	0	0	0	0	0	0.014905209
Sox21	0	0	0	0	0	0.011056299
Pnma2	0	0	0	0	0	0.016821337
Or2t1	0	0	0	0	0	0.010315049
Gzma	0	0	0	0	0	0.044826978
Arhgef28	0	0	0	0	0	0.01260969
Dsp	0	0	0	0	0	0.007045099
Armh2	0	0	0	0	0	0.048670775
Ifi27l2b	0	0	0	0	0	0.038428983
Papln	0	0	0	0	0	0.010282222
Rgs6	0	0	0	0	0	0.02643353
Sox9	0	0	0	0	0	0.010157891
Hoxb8	0	0	0	0	0	0.02545629
Cdrt4	0	0	0	0	0	0.058095268
Prss38	0	0	0	0	0	0.033791536
Gjc2	0	0	0	0	0	0.019285068
Fabp6	0	0	0	0	0	0.087688682
Atp10b	0	0	0	0	0	0.007304848
Tbxa2r	0	0	0	0	0	0.022802866
Cimap1d	0	0	0	0	0	0.033656153
Or10b1	0	0	0	0	0	0.03947639
Fam184a	0	0	0	0	0	0.025226954
Trdn	0	0	0	0	0	0.023027894
Myo5c	0	0	0	0	0	0.014681188
Isl2	0	0	0	0	0	0.034513458
Mpzl2	0	0	0	0	0	0.021375511
Zfp872	0	0	0	0	0	0.025196688
Vstm5	0	0	0	0	0	0.021096373
Spock3	0	0	0	0	0	0.016478179
Phlda2	0	0	0	0	0	0.084174106
Arhgap42	0	0	0	0	0	0.016628218
Rlbp1	0	0	0	0	0	0.040155716
Igf2	0	0	0	0	0	0.021684501
Cd19	0	0	0	0	0	0.024363619
Or52p2	0	0	0	0	0	0.012884319
Gypa	0	0	0	0	0	0.02272883
Gm15517	0	0	0	0	0	0.153295178
Kndc1	0	0	0	0	0	0.00996037
Luzp2	0	0	0	0	0	0.012324788
Fxyd3	0	0	0	0	0	0.051855406
Rsph6a	0	0	0	0	0	0.027579041
Pnma8a	0	0	0	0	0	0.010269652
Tmem139	0	0	0	0	0	0.022449427
Asb15	0	0	0	0	0	0.013003987
Cyp3a57	0	0	0	0	0	0.024153467
Zp3	0	0	0	0	0	0.040819124
Srrm3	0	0	0	0	0	0.025226954
Msi1	0	0	0	0	0	0.034655841
Sez6l	0	0	0	0	0	0.008801944
Ccdc121rt3	0	0	0	0	0	0.018810067
Sowahb	0	0	0	0	0	0.010769969
Shroom3	0	0	0	0	0	0.011327637
Jakmip1	0	0	0	0	0	0.032509968
Tssk3	0	0	0	0	0	0.032814749
Mfsd2a	0	0	0	0	0	0.034288064
Slfnl1	0	0	0	0	0	0.023838183
Ccdc24	0	0	0	0	0	0.035090124
Cyp4a14	0	0	0	0	0	0.027983264
Bend5	0	0	0	0	0	0.044120671
Aldob	0	0	0	0	0	0.042002879
Hemgn	0	0	0	0	0	0.017934619
Or13c7c	0	0	0	0	0	0.010019771
Spink4	0	0	0	0	0	0.135493157
Cnbd1	0	0	0	0	0	0.024448707
Tox	0	0	0	0	0	0.018050227
Kcnc4	0	0	0	0	0	0.01326686
Lce1b	0	0	0	0	0	0.064919442
Pglyrp4	0	0	0	0	0	0.025518152
Gucy1a1	0	0	0	0	0	0.015826254
Aadacl2fm1	0	0	0	0	0	0.015060193
Pcdh18	0	0	0	0	0	0.01583222
Slc2a10	0	0	0	0	0	0.021419112
Kcng1	0	0	0	0	0	0.018183064
Bpifa5	0	0	0	0	0	0.038570137
Xirp2	0	0	0	0	0	0.008383808
Sstr4	0	0	0	0	0	0.029496404
Lamc3	0	0	0	0	0	0.01163837
Tgm6	0	0	0	0	0	0.0131259
Gpr158	0	0	0	0	0	0.007813035
Ccdc141	0	0	0	0	0	0.018768042
Lrrc55	0	0	0	0	0	0.015006388
Lefty2	0	0	0	0	0	0.029007513
Pdcd1	0	0	0	0	0	0.021729373
Brinp3	0	0	0	0	0	0.015453598
Bex4	0	0	0	0	0	0.050182651
Tex13d	0	0	0	0	0	0.022902333
Uts2b	0.159852188	0.223349598	0.101323042	1.464328493	0.558210955	0.251514244
Ska1	5.304522	2.911021876	0.645091593	0.110789233	0.249400118	0.339672078
Cdh1	0.143193263	0.03175767	0.016207805	0	0	0.016093057
Kif18b	8.884039688	5.420772122	1.437459173	0.025862772	0.595434526	0.792934603
Sncaip	1.20599051	0.674333748	0.275321703	0.01835742	0.075135995	0.096484407
Hmmr	16.00798923	7.557951422	2.344732165	0.468203826	1.352706857	1.616423247
Ace	0	0	0.072510062	0	0	0
Kcnma1	0.015885341	0	0.012586245	0	0.094886859	0.043739981
Serinc2	0.143303073	0.127128095	0.097321403	0	0.075251235	0
Rab25	0	0.079091143	0	0.183013664	0	0.213755108
A030005L19Rik	0.132482955	0.411352445	0.10496866	0.059490794	0	0
Ccl2	595.7108542	144.206922	41.79296967	62.40976755	34.19053633	40.88133587
H4c3	0	0	0.051588256	0.058475098	0	0.230503603
Clec2g	0	0	0	0	0.188128086	0
Clec4b1	0.938653846	1.777826504	6.128191426	32.40474433	6.27961498	5.198668532
Cachd1	0	0.045726839	0.046674185	0.017635006	0	0
Otor	0.028129942	0	0	0.050526428	0.103401064	0
Fam167a	0.232133177	0.036038051	0.03678467	0	0.021332089	0.036524242
Epha2	0.739532385	0.056005079	0.028582682	0	0	0.028380323
Ube2c	62.0636496	30.21011172	10.97075395	0.546606992	4.396788094	4.575361075
Fancd2	6.835764802	1.711667891	0.731610425	0.099018235	0.379946863	0.704746287
Sardh	0.043442336	0	0.068840309	0.039015118	0	0
Pcdhgc5	0	0	0	0.016597293	0	0
Il6	0.251250027	0.357553998	0.066356659	2.012001987	0.500258403	0.46120808
Fam24a	0	0	0	0.042735811	0	0.037435721
Pgbd5	0.379277705	0.362349804	1.329172826	5.738228433	1.474595231	1.882096204
Il19	0	0	0.045050447	0.153193547	0	0.089463
Sgip1	0.168513301	0.065403091	0	0	0.025809471	0
Asphd1	0	0	0.043836653	0.024844342	0	0.217631496
Exo1	8.369556527	2.386249115	0.722848818	0.249366315	0.400967202	0.842554031
Sema3e	0.092072655	0.00893377	0	0	0	0.018108592
Cenph	16.91529787	6.116055223	2.00816204	0.445352137	1.645586853	1.127012225
Fanci	3.201948566	0.529848149	0.285162419	0.022291762	0.159668356	0.195271403
Syt7	0.212228515	0.235342185	0.27625057	2.205517311	0.501503969	0.643996437
Cenpf	4.309668071	2.64439728	0.858535183	0.04423393	0.120698167	0.41331246
Cd247	0.07609839	0.059070352	0.012058828	0.013668637	0.013986261	0
Zwilch	21.04064265	5.961368264	2.667341553	0.755855449	1.619347257	2.234635912
Mcm10	18.99080759	8.352301887	2.316668671	0.827169645	1.343477682	1.782707065
Cxcr1	0.103630883	0.032176831	0.06568691	0	0.038093016	0
Cntd1	0.060913441	0.023641619	0	0	0	0
Pdzd9	0.134995274	0.065492666	0.026739804	0	0	0.053100984
Wfikkn2	0.040447448	0	0	0	0.148678197	0.031820363
Spata31g1	0.040508825	0.06288886	0	0	0	0.015934324
Magea13	0.032795228	0	0.025984257	0.088359177	0.120549889	0
Slc9b1	0.045207985	0	0.017909555	0.08120166	0.207721443	0
Dynlrb2	0.307431655	0.159093124	0	0	0	0.080619729
Pcdh17	0	0	0.031639768	0.007172712	0	0
Ephx2	0.145586747	0.236293122	0.083891661	0	0.024325139	0.083297727
Polq	1.154074817	0.261917875	0.123985697	0.026350749	0.116839982	0.046165465
Pi16	2.298503989	1.222663339	0.37902036	0.125741906	0.278771619	0.284547474
Slc6a15	0.020790744	0.064554141	0	0	0	0.016356261
Sypl2	0	0	0.033440609	0.104238218	0.038785617	0.016601928
Ankle1	4.698375505	1.74063787	0.519714831	0.10959904	0.07009115	0.312021385
Oip5	11.35017604	8.303242589	1.745342536	0.134124699	1.681207303	0.998669843
Dmd	0.014679854	0	0.023262233	0	0	0
Prr11	10.23413502	3.636082919	1.29982439	0.100312929	0.654355139	0.867737296
H2ac10	4.616483109	2.440923138	0.159031466	0.300435965	0.368900789	0.210540745
Nrarp	0.06203404	0.01605103	0.016383567	0	0	0.016267575
Strip2	0.038036545	0.009841786	0.010045683	0	0	0.009974562
Mastl	5.455403082	1.189860567	0.797217808	0.254149718	0.447873367	0.265919285
Lrrc46	0.099907617	0.093062333	0.063326901	0	0.018362202	0
Rad54l	10.10805685	2.124821125	1.074472237	0.315754525	0.715417664	0.651973188
Cdkn3	12.30789449	12.2003819	2.049978978	0.304028134	0.933278899	1.31258996
H3c7	0	0	0.033546685	0	0.038908648	0.066618364
Stmn1	324.5373014	309.2403077	64.07485408	13.77861496	26.47440305	39.9107813
Depdc1b	4.872148812	0.661839494	0.514705642	0	0.074621757	0.175677439
Foxf2	0.090377708	0.03507724	0.053705929	0	0	0.035550469
Uty	3.28294815	1.242754223	6.036069295	0.815853704	1.496049309	1.875128514
Dtl	6.464657137	1.493218741	0.929224306	0.244050903	0.538873829	0.618847664
Tmprss2	0.090594962	0	0	0.013560402	0	0
Foxm1	36.23191261	14.79142196	5.571324191	0.658824659	1.266056629	2.449229523
Kif2c	30.10371467	12.10995866	5.165456483	0.123263702	1.471493722	3.077331731
Cenpn	12.183347	6.290312312	2.376371793	0.936907356	1.318183176	1.08451257
Ninj2	0	0.049455559	0	0.114438139	0	0.150368301
Spic	0	0.068434212	0.153674395	1.37767948	0.421287625	0.110971938
Pnoc	0	0.12856214	0.047718409	0.351576165	0.193709326	0.260593156
Grin3a	0.009429642	0.014639265	0.014942554	0	0	0.007418382
Dmwd	13.54967629	5.320482551	2.035086986	0.440617763	1.485174636	0.976283127
Ptpn5	0.08594757	0	0.013619565	0.015437727	0	0
Ticrr	3.052277438	1.065553388	0.351879968	0.13778615	0.3264984	0.241395855
Fcrla	0.055269804	0.128707326	0.043791273	0	0	0.043481241
Kif11	13.61978461	4.480265395	2.225319737	0.229308337	0.821229053	0.925057107
Col2a1	0	0	0	0	0.027077155	0.092721587
Gimap9	0.260696439	0.080944841	0.082621816	0	0	0.041018436
Synpo2l	0.013271347	0	0.01051513	0	0	0
Tex12	0.028129942	0.043670979	0	0	0.025850266	0
Cited1	0	0.238182522	0	0.895609972	0	0.181046891
Map1a	0.149605971	0.072581014	0.044450827	0.839747462	0.12459285	0.080916229
Orc1	7.424299555	1.352331488	0.913153568	0.16849752	0.788173574	0.738002387
Vgf	0	0.020108568	0.102625837	0.383875823	0.04761165	0.081519415
Loxl2	0.006387967	0.019834295	0.020245212	0.005736968	0	0
Alas2	0	0.033261444	0.101851613	0	0	0.033710176
Sod3	0	0	0	0	0	0.011236725
Tldc2	0.042780954	0.03320814	0.06779226	0.038421138	0	0
Anln	28.47691876	7.818104126	3.870507475	1.070994388	2.059729164	2.238043591
Flvcr2	0.104738854	0.040651063	0.487545706	1.328666637	0.649692366	0.535593353
Avil	0.095227046	0.061598928	0.465275769	0.228059834	1.954384621	0.449495729
Fgl2	6.24394124	5.683746755	25.74659818	161.4754007	36.07251763	40.42278098
Mxra7	0.33073842	0.366758928	0.299485805	0	0.043419296	0.111512067
Apold1	0.104775558	0.058093298	0.035578108	0	0	0.005887704
Camkk1	0.196072827	0.319617677	0.784527977	3.072787999	1.306326059	1.048915076
Clcnkb	0	0	0.029623508	0	0.05153761	0
Tmem45a	0.053605051	0	0	0.024071074	0	0
Zfp819	0.124381201	0.024137309	0	0.027926372	0	0
Ube2h	36.74389213	23.30624079	37.59011614	21.71865899	40.81696926	38.81218384
Scrt2	0	0	0.012460197	0.014123588	0.036129459	0.012371982
Eme1	10.08806927	4.432487574	1.093376763	0.641037167	0.349831051	1.010764461
S100a7a	0	0.292269103	0	0	0.069201417	0.059242424
Ccdc18	0.89606653	0.328458695	0.147910384	0.022354117	0.091494275	0.058745285
Mcm5	63.48650788	23.95610971	9.067816667	4.353601191	4.982467436	6.755340423
Adam32	0.295420995	0.041693922	0	0	0	0.084512834
Nipal1	0.061403831	0	0.072977061	0	0.028213804	0
Bub1	27.82915762	6.432713346	3.897313907	0.70381957	2.083909267	2.492363196
Siglecg	0.125085429	0.02427397	0	0	0	0.016400968
Prps1l1	0.06371197	0.074183339	0	0.014304767	0	0
Cnn1	0	0	0	0	0	0.038253988
Npas4	0	0.025201434	0.012861773	0	0.014917545	0
Vangl1	1.856936239	0.576568709	0.094162204	0.10673251	0.245728572	0.210365002
Pierce1	1.166098019	3.038777948	0.461960358	0	0.382712987	0.589744007
Ndc80	15.44405618	2.762309486	2.065799852	0.031642926	0.917383067	1.034826752
Nrgn	0.056200664	0.109062523	0.222644052	0.656152148	0.671399436	0.243174561
H2-M2	0.131226972	0.160070698	0.430747447	1.953002559	0.620188546	1.519064785
Klb	0.065536781	0.033914696	0.034617324	0.019619304	0.010037603	0
Lipn	10.25237135	0.17094126	1.82237524	0	0.382256959	0.577491458
Spc25	47.63129156	25.11193744	7.029839902	3.401670888	3.504557497	4.224779345
Ccnb1	49.12998769	23.79585357	7.493962886	0.968518008	3.492953002	5.855368191
Commd5	0.194856317	0.151254594	0.231582317	0.043749617	0.089532491	0.057485692
Nsg1	0.113718063	0.088272117	0	0	0	0.0447315
Cc2d2b	0	0	0	0.011735091	0	0
Fignl1	14.29028888	1.843896049	2.051386113	0.598240994	1.316684031	1.512815547
Knl1	3.166202809	0.784379468	0.475525608	0.033000399	0.230742831	0.226443599
Ltbp2	0.324147111	0.089463052	0.19975485	0.012938365	0.046336567	0.068002502
Hrc	0.07076293	0.164786317	0.070083449	0.953271969	0.162570593	0.111339639
Kcnh3	0.027692236	0.053739314	0.021941063	0	0	0.021785725
Tcf19	26.24802143	20.92704653	5.702604325	1.552061807	2.690475214	2.79912558
Cenpe	14.09282564	4.678152012	2.17519532	0.352225123	1.045188793	1.275307777
Nusap1	25.92595609	10.25389356	4.485569406	0.182516074	1.69415531	1.998505648
Noxa1	0.033452776	0.025967267	0.066263111	0.360523158	0.092225197	0.026317593
Parpbp	4.614475942	1.391326189	0.997127291	0.1027491	0.157705087	0.510034956
Sema7a	0.431265192	0.245493456	0.83146823	2.94359296	1.387102725	1.50414186
Birc5	27.51824429	14.53725496	4.741975145	0.649480533	1.420810793	2.687713397
Kirrel3	0.019157026	0	0.00758923	0	0.026406784	0
Tnr	0.028604678	0.111019981	0.028330009	0	0	0
Bach2	0.189328478	0.115015057	0.026088418	0	0.030258282	0.025903718
Ect2	20.32031468	3.871749718	3.390737225	0.503616374	1.53239634	1.532443336
Ckap2l	10.53516112	3.058409361	1.618197129	0.152851706	0.641254703	0.964044395
Impg2	0	0.023655113	0.048290377	0	0	0.035961369
Morc4	2.672389708	1.941289559	3.29496511	14.79814395	7.616971861	6.49830404
Mybl1	2.021096432	0.348633092	0.333614905	0.138655463	0.167673361	0.143542961
Cyb561	1.051561214	0.909017091	0.265099901	0	0.285510056	0.188016467
Ccnd1	139.6349746	11.03642725	19.62371725	4.556893391	16.53504359	15.08227741
Atp6v1c2	0.076199758	0.039432692	0	0	0	0.01998234
Gng5c	0	0.033530549	0.034225218	0.038794159	0.07939127	0.237880381
Tyms	21.48430444	10.94766847	2.888736122	2.076430849	1.274809056	2.126728036
Myo1h	0	0.020577835	0	0	0.073084119	0
Shroom4	0.040640976	0.009013432	0	0	0	0
Ccnb2	44.41082184	30.30456434	11.41141658	0.234893436	1.87474369	4.04665226
Slc35g2	0.944289358	0.475454212	0.444862399	0.045840899	0.046906123	0.240934295
Brca1	12.51478702	4.070168392	1.985434075	0.442291297	1.49081556	1.663705993
Pdpn	29.2199886	14.48925211	11.60855733	1.431053358	6.846112319	5.274780117
Tamalin	0.078785977	0.040771037	0.062423566	0	0.012066848	0
Melk	25.50134768	12.08339128	3.391329235	0.768811832	2.71196559	2.33940084
Jph1	0.059060432	0	0.031196438	0	0	0.030975574
Palm3	0.015306947	0.023763623	0.024255946	0	0	0.024084219
Cxcl14	3.582067211	2.45341013	0.706323724	0.291132848	0.22342352	0.561058489
Zdhhc15	0.0678407	0.007522919	0	0	0	0
Ccl5	28.91992498	97.97995314	28.62460366	503.1109688	39.57813599	58.7340254
Ppp1r2-ps1	0.080894895	0	0.112165375	0	0.037169549	0.015910181
Nefh	0.013367709	0.025941261	0	0	0	0
Steap4	0.016922545	0.039407695	0.026816082	0	0.015551127	0
Wscd2	0	0	0	0	0	0.016047967
Slc7a15	0.09012598	0	0	0	0.016564418	0
Sh2d4b	0	0.021318806	0	0.036998133	0.050477166	0.054016048
Cald1	2.351951628	0.691073131	0.315846465	0.095469547	0.28085304	0.292702988
Nrg4	0.666765509	0.460060227	0.391326271	0.088713377	0.181549695	0.233133462
Boc	0.053978395	0.10242223	0.076032119	0.021545531	0.027557743	0.018873457
Efcab11	5.963164922	1.742031496	1.236218177	0.42229414	0.432107169	0.807100952
Crlf1	0	0	0.049303461	0.111770583	0	0.048954404
Ncapg	13.96438114	2.239741091	1.919662002	0.257155339	1.17396893	1.186962538
Crip2	0.955933044	1.319164737	0.336623633	0.095390411	0.390428156	0.055706736
Gpr152	0.027129386	0	0.005373777	0	0.006232699	0
Tgm7	0.02493724	0.029035796	0	0	0.011458152	0
Kif27	0	0	0.012534036	0	0	0.006222649
Smim33	0	0.040100396	0	0.081191839	0.094946889	0.010160348
Bhlha15	0.015280661	0	0	0.027446812	0.028084605	0
Ppp1r27	0	0.107506508	0	0.062191414	0.063636582	0.27239221
Plxna4	0.007465133	0	0.017744283	0	0	0.011745771
Serpine2	0.682163084	0.305944841	0.396359514	0	0.222890653	0.143110319
Gfi1b	0.312530521	0.88952458	0.928588608	4.888518162	1.34027955	1.393266221
Cubn	0.009379942	0.007281054	0	0	0.017239566	0.040586056
Slc51a	0.116319457	0.248301387	0.03456076	0.013058165	0.053446411	0.057193462
Tfcp2l1	0.010954171	0	0	0.019675659	0	0
Robo1	0	0	0.013554108	0	0.04716162	0.013458148
Kif14	3.788763079	1.252915953	0.367580333	0.086802281	0.417450911	0.319355703
Cenpk	9.850143103	4.469424971	1.357295292	1.559857105	0.634068781	1.029482321
Frk	0.844724047	0.537204651	0.733800165	0.036560869	0.224462699	0.128106378
Lrrn4	0	0.044623159	0	0	0	0.011306293
Btbd16	0	0.039564448	0	0.045775255	0	0.120294641
Chrm3	0.046467042	0.036069416	0	0	0	0.018278015
Bean1	0.040585808	0.031504188	0	0	0	0.015964606
Dapk2	0.122831206	0	0.227083274	0	0.075251235	0.016105398
Kcnq1	0.560041581	0.483027492	0.197213846	0.055885291	0.171551766	0.097908808
Cdca3	56.16657341	37.17009565	9.62250616	1.43350131	4.698050647	5.714429772
Lims2	0.391937746	0.371844492	0.586574461	0	0.240116501	0.137040387
Spocd1	0	0.033404427	0.045461977	0.128827459	0.131821077	0.045140117
Rgs9bp	0	0	0	0	0	0.00637373
Syt17	0.077753346	0.100591648	0.041070262	0	0.023817381	0.050974367
Xkr5	1.265505021	0.411517144	0.189696726	0.06143444	0.078577522	0.134538369
Grin2c	0	0.01355257	0	0.010453364	0	0.032049286
Cdc20	40.32806865	29.29228779	10.06221421	1.117271768	3.501155014	5.301334206
Lamp3	0.015909008	0.012349153	0.006302499	0.007143859	0	0
Gm14308	1.408723766	0.218700574	0.651091886	0.063258021	0.172607933	0
Depdc1a	2.720231186	0.764393652	0.200851282	0.01751263	0.053758734	0.092044292
Pcdhgc3	3.009664899	0.042670537	0.283104664	0.074053405	0.22100813	0.351375433
Tpx2	31.23177419	14.16164389	4.898987695	2.007692792	3.076509011	3.045551867
Rad51b	1.935194383	0.992504257	0.506533232	0.031035327	0.206417302	0.285456457
Olr1	0	0	0.07862894	0.178251227	0	0.078072265
Espl1	9.39685413	3.321904377	1.531954488	0.185222907	0.805489796	1.014072398
Me3	0	0.015219889	0.054373226	0.140872802	0.054054871	0.061700887
Gm26620	0	0.152180265	0.07766653	0.058689816	0	0
Hsd11b1	1.877372093	0.853044778	0.653038301	0.205615695	0.378708615	0.342218995
Naaladl1	0.214334126	0.166373982	0.118874584	0.019249129	0.009848215	0.067447417
Ambp	5.878165549	5.621629086	1.338031166	0.058332822	0.119376654	0.357688748
Gm13398	0.037638795	0.043824912	0	0	0.034588512	0
Nuf2	21.48518975	9.620507838	4.326141825	0.744411913	1.898230009	2.152932176
Cited4	0	0.331815523	0.067737982	0.038390376	0	0.033629206
Mid2	0.030439356	0.047256281	0	0.013668637	0	0
Zbtb7c	0.062263126	0.012082729	0.024666105	0.013979469	0.014304316	0
Olfml3	0.016159392	0.062717553	0.102427046	0.406352373	0.05939928	0.114414621
Eaf2	0.173628067	0.202164677	0.137568683	0.038983398	0.039889272	0.034148682
Map2	0.020742281	0	0	0	0.038122615	0
Dab2ip	1.430794062	0.324647049	0.340093265	0.049422367	0.288253647	0.229452955
Slc32a1	0	0.014817218	0	0	0.035083164	0.015017118
Prc1	21.32491308	5.838395052	4.379220794	0.383801335	2.029052766	2.252555662
Ccpg1	0	0.01036094	0	0	0	0
Igsf9b	0.030096184	0	0	0	0	0
Tuba8	0.09437142	0	0	0	0	0
Ccnf	32.99080924	20.07970476	5.467653257	2.102097992	3.875410142	3.270065387
Map3k19	0.073794928	0.01432058	0.036543167	0	0.01695363	0.01451378
Rdh1	0.013585402	0.042181943	0	0.012200911	0	0
Samd12	0.33320144	0.190178776	0.108706531	0	0.054035027	0.061678236
Ppef2	0.054452454	0	0.010785918	0.024451596	0.250197883	0.128514672
Cyp2ab1	0.033182493	0	0	0.029800858	0.030493353	0.052209918
Rdh12	1.388866982	1.504310665	0.371073421	0	0.237453381	0.22869081
Tedc1	11.03151673	6.721945378	1.917102037	1.315253836	1.389702287	1.690634653
Stoml3	0.043870691	0.034054034	0.069519096	0	0	0.034513458
SLC9C2	0.028144771	0.01638525	0	0	0.006465973	0.005535435
Cdc6	6.03531601	0.824425894	1.362438186	0.28009701	0.743625714	0.497350158
Ushbp1	0	0.0085663	0	0.079288268	0.020282681	0
Mrap2	0.013169865	0.040891721	0.062608342	0.023655442	0.024205133	0
Or6c3	0	0.014582603	0.044654155	0	0	0.014779338
Ankrd2	0	0.037036424	0.113411179	0	0	0.037536085
Adamts7	0.014818382	0.040258994	0.017611311	0.013308238	0.006808743	0
Flt4	0.21699098	0.197912687	0.060174068	0	0.019940583	0.068283485
Mesp2	0.21971453	0	0	0	0.075715748	0
Amer2	0.012321863	0.0239117	0.019525673	0	0	0.009693718
Raet1e	14.11038098	10.93558006	3.590369213	0.987197236	3.236561923	2.947260817
Tspan18	0.026236182	0	0	0	0.024109978	0.04128047
Gabrb1	0.036729933	0.028511116	0.011640718	0.003298678	0.013501322	0.005779152
Cenpp	2.499561364	0.892515405	0.554525449	0.044896611	0.321579246	0.28840928
Emcn	0	0.040492192	0.123993268	0.023424319	0	0
Cdkn2a	4.001242921	2.252378197	1.379425107	0.576053307	0.449096613	0.552669457
Tmtc4	3.430472769	2.323949093	6.313233364	18.59726703	14.75926376	11.31035461
Fosl1	0.176790168	0.114359158	0.256802467	0	0.135385775	0.023180397
Gm2026	0.043870691	0.017027017	0.034759548	0.393998193	0.060473055	0.517701874
Tnfaip8l3	0.067583077	0.017486818	0.026773652	0	0	0
Bpifb5	0	0.050633792	0.155048393	0.02929113	0.029971781	0
Aebp1	0	0	0.054049025	0.020421457	0	0.05366637
Kifc1	30.37742783	16.51060971	6.765896292	1.794151565	3.743679908	4.114001693
Malrd1	0	0.024603003	0	0	0.007281657	0
4930563E22Rik	0	0	0	0	0.036487708	0.072885511
Bcl2a1d	9.651145301	11.62154071	11.56820313	75.09137595	22.25779796	15.37996486
Dlx4	0.027549345	0.042769617	0	0	0	0
Gm14443	0	0.013925994	0.014214506	0.03222418	0.016486494	0.042341612
Serping1	0	0	0.146374982	0.066366201	0	0
Rnf183	0.281744753	0.127575335	0	0	0	0.110825537
Zscan10	0	0.028173867	0	0	0.033354048	0.085661887
Mtfr2	16.22209996	3.004451599	3.081729153	0.664546419	1.86561021	2.253885816
Sapcd2	2.165549182	1.986610858	0.187178628	0.070722094	0.072365494	0.139390084
Serpinh1	0	0	0.112059258	0.063509378	0.032492586	0
Cyp26c1	0	0	0.012107147	0	0	0.096171445
Tmem252	0	0.024698307	0.008403331	0	0.009746485	0
Ncapd2	83.8003093	49.92749123	15.30761435	5.447725062	8.963107511	10.21691644
Garnl3	0.663321731	0.987756929	1.27636461	6.394898355	1.890897148	1.906317264
2810408A11Rik	0.186811164	0.290019306	0.118411112	0	0.034334363	0.029393197
Tmem63c	0.028349007	0.044011071	0.059897161	0.152759724	0.138941749	0.148682756
Spib	0.180251961	0.279836319	0.599831039	0.906541689	1.59018409	1.006821198
Nanos3	0	0.133905521	0	0.077462973	0.079263013	0.203568071
Fgf12	0	0.04427752	0	0	0	0
Cd6	0.022386009	0.017376838	0	0	0.020571826	0
Rad54b	3.59835759	1.501332459	0.605846916	0.080791205	0.413342923	0.442321806
Ppp1r2-ps6	0.064952106	0.025209099	0.025731369	0.058332822	0.149220818	0.178844374
Cenpq	15.13734362	5.618966552	1.980448031	0.844056278	0.955549759	1.636067186
Nutm1	0.021465008	0.022215899	0.011338078	0.01285167	0	0
Prdm5	0.026018826	0	0	0	0.023910236	0.061407717
Actn3	0.082776172	0.107089816	0	0.049560289	0	0
Cenpi	9.943976563	3.15812381	1.449698076	0.663414794	1.04435515	1.037108116
Crispld2	0.023782018	0.018460472	0.018842926	0.08543355	0.021854702	0.093547614
Igsf3	0.146711145	0.009490213	0.038747305	0	0.044940513	0.019236491
Chtf18	6.235308673	2.544269127	1.420223451	0.804909018	0.670656327	0.322324249
Srpx2	0.020782651	0	0	0	0	0.049049683
Angpt4	0.068596099	0	0.018116647	0.020535152	0	0
Tmem236	0	0.022653052	0.03468355	0	0	0.022958666
Smc2	29.32862664	4.734041391	5.530177808	2.057242709	3.184559397	3.565700925
Gpr21	0.027764239	0	0.021998112	0	0.025514199	0
4930556J24Rik	0	0	0.017337037	0	0.080432467	0
Adgrf3	0	0.014654794	0	0.033910594	0.034698589	0
Etv5	42.87249871	8.141559724	3.263057393	7.6634179	2.954174715	2.470757571
Rbm44	0.263212762	0.096780962	0.043904899	0	0.025461238	0.021797031
Crybb1	0	0	0	0.086240252	0	0.050363164
Bub1b	40.507415	21.928827	8.527671398	2.448257681	5.771120779	4.400452875
Pou2af3	0.48377013	0.682763737	0.818867952	2.745054213	1.616599834	1.902931078
Sfrp4	0	0	0.031568933	0.047711025	0.024409853	0.041793909
Cep55	14.86051989	4.7469059	2.882873131	0.561819565	1.73635656	1.546734414
Olfml2b	1.224793144	0.62935595	0.389537171	0.061970378	0.269494244	0.210353674
Med12l	0.027101843	0.036064185	0.021473284	0	0.007115853	0.012183576
Ercc6l	4.410617929	1.719658042	0.789878277	0.361747115	0.638514248	0.578311985
Nek2	16.90867788	6.01355835	3.609906492	0.32498175	1.269673326	1.78570464
Brip1	6.775966573	2.305009356	0.907945603	0.178983128	0.970653849	0.885838987
Slc4a3	0.609119299	1.367068433	1.510798926	7.099677404	2.823115761	2.604345158
Cdca2	11.24494449	4.17681718	2.100631384	0.492632672	1.080171831	1.40763072
Hr	0.062701856	0.012167868	0.024839912	0.014077974	0	0.012332025
Amhr2	0.054985202	0.021340761	0	0.098763296	0.101058301	0
P3h4	0.12875554	0.266519349	0.102015362	0	0.019720179	0.135057488
Hip1r	0.612902649	0.515403888	1.07914209	2.798078173	2.67535416	1.352771285
Susd2	0.034987307	0.067896066	0.055442162	0.432048968	0.080379759	0.068812056
Cox4i2	0.07313785	0.340633634	0	0	0.067210692	0
Pif1	1.912244615	0.945260358	0.271362316	0.017088232	0.087426595	0.224534277
Col10a1	0	0	0	0	0.007837669	0
Efnb3	0.100642094	0.013020345	0.026580188	0	0	0.013196003
Myzap	0.162493224	0.072076102	0.073569339	0	0.021332089	0.045655303
Syt15	0	0.072296134	0.027672723	0	0.021397211	0
Gpr3	0	0	0.031521885	0.01786497	0.073120425	0.031298717
Cyp27b1	0	0.069966954	0.023805498	0.026983444	0	0
Crocc2	0.014972134	0	0	0	0	0.002944677
Ptcra	0	0	0.016485725	0	0	0
Ppargc1a	0	0.040898446	0	0	0	0.013816736
Bambi	1.068023063	0.539079244	1.054641269	4.668327266	2.161166813	1.403131246
Katnal2	0.421001389	0.519903784	0.181945677	0.017186229	0.087927966	0.150547952
Fn1	0.019600085	0	0.082824023	0	0.006003892	0.020559412
Brms1	0	0	0	0.05627885	0.028793313	0.07394873
Slc17a8	0.168957692	0.039345341	0.040160478	0	0.031053041	0.053168201
Mki67	20.43562032	3.697830681	2.55739224	0.288526995	1.430028162	1.536209084
Tbx15	0	0	0	0	0	0
Hecw2	0.205302131	0.103117247	0.047842536	0.010845867	0.066587385	0.047503821
Aspm	2.371200096	0.936451808	0.423777081	0	0.09830237	0.289868486
Cabp7	0	0	0	0	0.028004455	0.015982831
Alox8	0.301452746	0.077999546	0	0	0	0
Col1a1	0	0.046539875	0.023752033	0.134614206	0	0
Rnase2a	0	0.120126837	0.122615565	0.069492145	0	0
S1pr3	0.023925893	0.018572153	0.028435382	0.096694201	0.038477104	0.084702198
Asf1b	80.00505121	43.64153391	16.72866448	10.09847216	10.97740687	10.28858393
Lig1	35.28168434	21.27210967	7.449540598	4.876635647	5.997779764	4.787402258
Kcnk12	0.135371782	0.598958989	0.450481627	1.981689034	1.119610154	0.62833921
Cldn34c6	0	0	0.00666599	0	0	0.006618796
Ska2	20.21416925	8.729295657	3.469682574	1.887778742	2.688207161	2.204875523
Ctnnal1	0.457111565	0.241282158	0.086922678	0	0.134421383	0.05753819
Spag5	22.28640266	5.83389497	3.434303901	0.467800781	2.017257486	2.400164498
Hmgb3	7.859735974	2.619122305	0.723386252	0.534753681	0.583658646	0.780722653
Wnk2	0.048678547	0.052900494	0.215985842	0.056833018	0.693370694	0.260411721
Gm14393	0	0.104480064	0	0.08058753	0	0
Msln	0	0.069888295	0	0	0	0.01770779
Plb1	0.068100294	0.196344338	0.015416316	0.008737168	0	0
Pcdhga11	0.011225953	0	0	0.010081913	0	0
H2bc18	0.140132889	0	0	0.125851916	0	0
Habp2	0.056319231	0.058289394	0.089245506	0	0	0.059075779
Itga1	0.153752716	0.069619945	0.06091054	0.011506979	0.047097485	0.040319538
Cd200r3	0.037652067	0.087680731	0.104413466	0.270519493	0.103802126	0.088863636
Fpr3	0	0.016657459	0	0	0.059160537	0.016882186
Lpar3	0.043336551	0.008409854	0.01716817	0	0	0.017046623
Gm5150	8.212011406	13.35323367	19.16142157	90.50877929	22.54719541	21.79170989
Zranb3	20.54829116	6.913317814	3.855732803	1.892471433	2.278802977	2.912541524
Cyp2f2	0.074846679	0	0	0	0	0.019627513
Tmt1a3	0.048478176	0	0	0	0	0.012712736
Clu	1.322740852	0.816740743	0.666929256	0.053997275	0.082878049	0.473005391
H4c11	0.068980143	0.160634724	0.163962674	0	0	0.054267285
Tnnt3	0.513371449	1.195493043	0.711818725	0	0.088456379	0.201936917
Tm6sf2	0.060533595	0.093976777	0	0.380552223	0	0.095244623
Tmem26	1.26912155	0.653928162	0.658807401	0.117908803	0.231243343	0.4733931
Zfp966	0.189019118	0.022572853	0	0	0	0.04575477
Drc7	0.017702464	0.054965197	0.028051969	0	0	0.027853368
ENSMUSG00000121950	0.009887154	0	0.015667544	0.026638656	0.036343559	0.031113243
Itga2	0.035180964	0.0327705	0	0	0	0.011070869
Fhl4	0.010146452	0.063008375	0.048235313	0.0364497	0.018648349	0
Npc1l1	0	0	0.018939946	0	0.021967229	0.042313175
Snca	2.571015971	0.932577831	4.378733162	0.172635752	1.324855219	1.115287959
Traip	6.152226988	3.654359495	1.243356231	0.768730742	0.786594067	0.799654003
Kash5	0.155771352	0.30228854	0.03085512	0.034974165	0.035786875	0.015318337
Efcab3	0.02851302	0	0	0	0.006550575	0
Gm10277	0	0	0	0	0.010689282	0.027452862
Kcnh2	0.112757404	0.043763209	0	0	0	0.044353621
Tnfsf18	0.051685025	0.020059903	0.051188734	0.266902309	0.023748211	0.101652659
Trpm3	0.031614537	0.014724216	0	0.03974977	0.081346905	0.049742869
Rtkn2	0.491917624	0.115917062	0.076559077	0	0.048434161	0.041463849
Pcdhb16	0.010218303	0	0	0	0	0.004019414
Plod2	3.526549637	1.012335086	1.824105184	0.047806162	0.574775382	0.806137004
Aldh3b3	0	0.04981221	0.029053826	0.024699303	0	0
Rab30	0	0.063564047	0.016220234	0.055156726	0.112876852	0.080526991
Etv4	0.245361354	0.057137535	0	0	0.090190818	0
Kif24	3.125371789	0.773362575	0.659622844	0.343197403	0.501674897	0.450951152
Cyp2c23	0	0	0.024353696	0	0.141231448	0.024181277
Cd109	2.175609402	1.386403275	0.535767901	0.066009884	0.324210165	0.323810739
Tcea3	0.317801373	0.336394146	0.938526606	4.54067993	0.823040018	0.750051406
H3c3	0.084747033	0.16445936	0	0	0	0
Irgc	0	0.041777983	0.042643518	0	0	0.021170806
1810009A15Rik	0	0.251005269	0	0	0.066034731	0.056531465
Aox2	0.004625769	0	0	0	0	0.007278267
Pim2	43.76578914	66.46507579	92.86017687	340.1525269	138.742928	116.847294
Dmpk	3.483567185	0.952730088	0.07150502	0.097260811	0.033173634	0.099398293
H4c6	0.068274464	0.317982804	0.324570613	0	0	0.107424242
1600014C23Rik	0	0.280025397	0	0	0	0
Ckap2	14.72844986	7.685031984	3.959335117	0.725486257	2.261561734	2.542046143
Pcdh7	7.926126245	2.773981569	4.053573778	0.500617755	1.606923818	2.1145614
Acod1	162.339678	70.3975095	50.55157399	14.96253575	28.08589521	47.92779869
Carmil3	0	0.029001931	0	0.03355464	0.034334363	0
Ndnf	0.080377314	0.070190785	0.031842205	0.455674406	0.156959858	0.071137732
Lmnb1	33.15951509	4.508872676	4.892192982	1.341821486	3.292402674	2.962510292
Loxl1	0	0	0	0	0	0
Cfap74	0.26964965	0.270079888	0.220540215	0.585894184	0.623489212	0.615877987
Kcnb1	0.223195156	0.182370776	0.120996878	0.031649888	0.053975583	0.027724672
Bcas1	0.447215335	0.37384834	0.109026727	0.108133718	0.031613276	0.189445974
Gabrr2	0	0.160386064	0	0	0.018987541	0
Cip2a	19.16149367	3.883973138	3.840550625	0.702137088	1.632847609	2.225392136
Timeless	10.57071614	2.247073282	1.899247718	0.564666301	1.43243199	1.628178321
Aqp1	0.081295212	0	0	0.0182526	0	0.015988915
Pard6b	0.109954226	0.012192927	0.012445534	0.028213934	0.014434776	0
Atp2b2	0	0.019182485	0	0	0.005677367	0
Hao1	0.206460289	0.064104809	0.03271645	0.037083975	0.037945711	0.016242412
Cfb	0.121688047	0	0.385662632	0.382503773	0.643001432	0.502598549
Scn8a	0.007973511	0.037135985	0	0	0.014654661	0
9330182O14Rik	0.043126519	0.01673819	0	0	0.019815753	0
Cpm	0.03737095	0.019339132	0.05921937	0	0	0.019600037
Mmp15	0.19198357	0.059609865	0.015211208	0	0.044106261	0.045310549
Cysrt1	0.034941512	0	0.027684797	0.125522461	0.09632946	0.10995518
Npy	117.0632027	146.8470995	53.92431079	8.132790964	28.56276278	47.75415627
Tlr12	0.029677949	0	0	0	0	0
Nrip3	0	0	0	0	0	0.00770695
Gipr	0	0	0.021408082	0.048531964	0.024829861	0
Epha4	0.101384487	0	0.278061152	0.042024172	0.028667137	0.024541559
Myo18b	0.01106771	0	0.008769148	0	0.005085386	0
Btn2a2	0.024279505	0	0.019237094	0	0.011155936	0
H2-T13	0.093340264	0.241513746	0.073955192	0.055885291	0	0.024477202
Sptbn2	0.114706433	0.129511746	0.016524363	0.009365152	0.038331098	0.032814749
Tagln3	0.129170881	0.150400738	0.017057407	0	0.118702754	0
Sgo1	8.389956258	3.593628256	1.489718011	0.446042605	0.733512034	0.948902243
Fbxo5	22.85557823	6.38688064	3.549342683	1.026318066	2.079330775	2.984793607
St6galnac3	0	0	0.080768248	0	0	0
Prss39	0	0.0454926	0	0.15790202	0	0
Unc93a2	0	0.021144775	0	0.073392214	0	0
Sell	9.853018167	6.728435978	9.893155978	0.05912402	1.724190433	3.055696478
Ass1	92.91650325	83.53978019	25.06901947	9.433180096	18.79987199	33.18024014
Gm7592	0.059922144	0	0.071216111	0.026907733	0.385461992	0.094282556
Kcnd1	0.229903345	0.398101691	0.448385504	1.905912424	0.593186115	0.674772977
Mcm8	4.60075193	1.67509653	0.711693544	0.354161855	0.845580553	0.732508143
Scamp4	0.035688924	0	0	0.032051858	0.098389983	0.140383953
Dhfr	5.242207057	1.433906	1.281650258	0.363186458	0.619376629	0.699131514
Entpd4	0.02581752	0.040081005	0.061367074	0	0.023725244	0
Tnni1	0	0.085982902	0	0.024870114	0	0
Mcemp1	6.30752766	4.632602224	3.213734262	0.754226996	1.789810823	2.066406683
Nxf7	0	0.226115598	0.131885799	0	0.038241469	0.065476039
Jakmip3	0	0.006893506	0	0	0	0.027946027
Cib3	0.049804693	0	0.118383498	0.044729086	0.022884237	0.235090739
Vcan	0.453511149	0.160014513	0.348436509	0.037026703	0.088403252	0.151361725
Abcc12	0.031554746	0	0.01000056	0.011335598	0	0
Ly6g6f	0.04679284	0	0	0.126072515	0	0
Kbtbd6	0.975457384	0.333439561	0.198536098	0.16877995	0.032895612	0.168969006
Ccdc170	0	0	0	0	0.088937411	0
Ccdc8	0	0	0	0	0.030607489	0
Tpbg	0.042746702	0.25715703	0.008467248	0.019195188	0.009820617	0.084073016
Xlr3c	0	0	0.026706042	0	0	0
Slc26a1	0.066382667	0.058889888	0	0	0.034858831	0.014921094
Eef1a2	0.064048261	0.059659922	0	0.069025307	0.070629278	0.241859186
Saa1	0	0.027122879	0	0.06276123	0.03210982	0
Mfap2	0	0.075535405	0.051400206	0.029130972	0.029807901	0
Cd27	0	0	0	0.060162585	0.061560608	0
Snx22	0	0.038975322	0.026521862	0.105218514	0.046141509	0.03950114
Pde6a	0	0	0.012347452	0	0.042963052	0
F5	2.716239356	0.772538438	1.135844253	0.048401326	0.964107069	0.635978984
Lrrc4	0.02373972	0.018427638	0.056428239	0.127922401	0.130894989	0.130733727
Catsperd	0.014563729	0.033914696	0.069234648	0.039238609	0.187368595	0.09165931
Inhba	0.350544545	0.052327978	0.128189	0.072650879	0.043364474	0.04242715
Nid2	1.487027937	0.239452829	0.181743515	0.099450981	0.094493254	0.199124758
Fndc1	0.060963674	0.063096309	0.021467836	0.176419414	0.099596661	0.127895089
Aurka	26.77224711	17.98981606	6.354498654	3.696401344	3.74694764	4.433300959
Ephx3	0.079926094	0	0	0	0	0.02095952
Hells	20.38211936	2.120929806	4.289401147	0.899245144	3.259483546	3.177585865
Lgr4	0.298897863	0.24651641	0.192418058	1.107303108	0.497848266	0.382111563
Slc5a5	0	0.014154289	0	0	0	0.050208359
Sgo2a	1.781440646	0.683755686	0.322918854	0.212531997	0.151021315	0.253403233
Grm4	0.038493605	0.044820215	0.06099837	0.069141428	0.194557265	0.15141629
Scn2b	0	0	0.009085561	0	0.021075518	0.009021237
Lrrn4cl	0.021339181	0.049692756	0	0.114987003	0.019609834	0.033575443
Ms4a15	0	0.024936076	0.076358068	0.02885053	0	0
Edn3	0.152370522	0.165585794	0.048290377	0.027368482	0	0.095896983
C1qtnf1	0.071473401	0	0	0	0	0.056228753
Mcm7	80.76082767	35.79762876	18.101295	6.352870392	10.06083641	13.23405308
Car8	0	0	0	0	0	0
[truncated: 13,236 more rows]
